# Supplementary material for: Bicyclic Engineered Sortase A Performs Transpeptidation under Denaturing Conditions
Source: Bioconjug Chem. 2023 May 29;34(6):1114–21. doi: 10.1021/acs.bioconjchem.3c00151 (PMC10288436; doi:10.1021/acs.bioconjchem.3c00151)
Supplement: Supplementary file 2 — bc3c00151_si_002.pdb [file bc3c00151_si_002.pdb]

CRYST1   61.086   71.900   61.681  90.00  90.00  90.00 P 1           1
ATOM      1  N   ALA X   1      19.063  51.471  21.315  0.00  0.00            
ATOM      2  H1  ALA X   1      19.854  51.126  21.840  0.00  0.00            
ATOM      3  H2  ALA X   1      19.094  52.470  21.169  0.00  0.00            
ATOM      4  H3  ALA X   1      19.123  50.907  20.480  0.00  0.00            
ATOM      5  CA  ALA X   1      17.864  51.067  22.037  0.00  0.00            
ATOM      6  HA  ALA X   1      17.464  51.985  22.467  0.00  0.00            
ATOM      7  CB  ALA X   1      16.715  50.490  21.184  0.00  0.00            
ATOM      8  HB1 ALA X   1      16.799  49.403  21.180  0.00  0.00            
ATOM      9  HB2 ALA X   1      15.780  50.611  21.730  0.00  0.00            
ATOM     10  HB3 ALA X   1      16.700  50.933  20.188  0.00  0.00            
ATOM     11  C   ALA X   1      18.320  50.085  23.133  0.00  0.00            
ATOM     12  O   ALA X   1      19.178  49.265  22.924  0.00  0.00            
ATOM     13  N   LYS X   2      17.932  50.221  24.393  0.00  0.00            
ATOM     14  H   LYS X   2      17.274  50.958  24.603  0.00  0.00            
ATOM     15  CA  LYS X   2      18.389  49.488  25.563  0.00  0.00            
ATOM     16  HA  LYS X   2      19.459  49.359  25.397  0.00  0.00            
ATOM     17  CB  LYS X   2      18.202  50.301  26.888  0.00  0.00            
ATOM     18  HB2 LYS X   2      18.364  51.331  26.569  0.00  0.00            
ATOM     19  HB3 LYS X   2      17.145  50.311  27.154  0.00  0.00            
ATOM     20  CG  LYS X   2      19.013  49.908  28.160  0.00  0.00            
ATOM     21  HG2 LYS X   2      18.670  48.903  28.407  0.00  0.00            
ATOM     22  HG3 LYS X   2      20.055  49.689  27.927  0.00  0.00            
ATOM     23  CD  LYS X   2      18.794  50.759  29.365  0.00  0.00            
ATOM     24  HD2 LYS X   2      18.666  51.796  29.054  0.00  0.00            
ATOM     25  HD3 LYS X   2      17.826  50.450  29.759  0.00  0.00            
ATOM     26  CE  LYS X   2      19.970  50.645  30.333  0.00  0.00            
ATOM     27  HE2 LYS X   2      19.992  49.614  30.685  0.00  0.00            
ATOM     28  HE3 LYS X   2      20.900  50.886  29.818  0.00  0.00            
ATOM     29  NZ  LYS X   2      19.645  51.621  31.441  0.00  0.00            
ATOM     30  HZ1 LYS X   2      18.807  51.284  31.894  0.00  0.00            
ATOM     31  HZ2 LYS X   2      20.453  51.691  32.042  0.00  0.00            
ATOM     32  HZ3 LYS X   2      19.350  52.519  31.086  0.00  0.00            
ATOM     33  C   LYS X   2      17.760  48.093  25.625  0.00  0.00            
ATOM     34  O   LYS X   2      16.479  48.027  25.485  0.00  0.00            
ATOM     35  N   PRO X   3      18.458  46.968  25.901  0.00  0.00            
ATOM     36  CD  PRO X   3      19.872  46.947  26.152  0.00  0.00            
ATOM     37  HD2 PRO X   3      20.103  47.564  27.020  0.00  0.00            
ATOM     38  HD3 PRO X   3      20.224  47.303  25.183  0.00  0.00            
ATOM     39  CG  PRO X   3      20.186  45.449  26.478  0.00  0.00            
ATOM     40  HG2 PRO X   3      20.085  45.251  27.545  0.00  0.00            
ATOM     41  HG3 PRO X   3      21.182  45.119  26.184  0.00  0.00            
ATOM     42  CB  PRO X   3      19.102  44.738  25.742  0.00  0.00            
ATOM     43  HB2 PRO X   3      18.984  43.688  26.011  0.00  0.00            
ATOM     44  HB3 PRO X   3      19.371  44.667  24.688  0.00  0.00            
ATOM     45  CA  PRO X   3      17.878  45.617  25.792  0.00  0.00            
ATOM     46  HA  PRO X   3      17.259  45.490  24.904  0.00  0.00            
ATOM     47  C   PRO X   3      17.006  45.314  26.988  0.00  0.00            
ATOM     48  O   PRO X   3      17.243  45.743  28.129  0.00  0.00            
ATOM     49  N   GLN X   4      16.012  44.446  26.739  0.00  0.00            
ATOM     50  H   GLN X   4      16.040  44.083  25.797  0.00  0.00            
ATOM     51  CA  GLN X   4      14.856  44.184  27.618  0.00  0.00            
ATOM     52  HA  GLN X   4      14.501  45.138  28.008  0.00  0.00            
ATOM     53  CB  GLN X   4      13.702  43.615  26.744  0.00  0.00            
ATOM     54  HB2 GLN X   4      13.944  42.637  26.328  0.00  0.00            
ATOM     55  HB3 GLN X   4      12.912  43.600  27.495  0.00  0.00            
ATOM     56  CG  GLN X   4      13.240  44.672  25.707  0.00  0.00            
ATOM     57  HG2 GLN X   4      12.194  44.545  25.429  0.00  0.00            
ATOM     58  HG3 GLN X   4      13.467  45.645  26.143  0.00  0.00            
ATOM     59  CD  GLN X   4      14.115  44.550  24.422  0.00  0.00            
ATOM     60  OE1 GLN X   4      15.036  43.807  24.262  0.00  0.00            
ATOM     61  NE2 GLN X   4      13.792  45.284  23.409  0.00  0.00            
ATOM     62 HE21 GLN X   4      14.461  45.346  22.656  0.00  0.00            
ATOM     63 HE22 GLN X   4      13.002  45.899  23.540  0.00  0.00            
ATOM     64  C   GLN X   4      15.254  43.391  28.889  0.00  0.00            
ATOM     65  O   GLN X   4      14.810  42.198  29.058  0.00  0.00            
ATOM     66  N   ILE X   5      16.065  43.958  29.833  0.00  0.00            
ATOM     67  H   ILE X   5      16.361  44.879  29.545  0.00  0.00            
ATOM     68  CA  ILE X   5      16.559  43.314  31.074  0.00  0.00            
ATOM     69  HA  ILE X   5      16.759  42.259  30.886  0.00  0.00            
ATOM     70  CB  ILE X   5      18.016  43.850  31.529  0.00  0.00            
ATOM     71  HB  ILE X   5      17.974  44.939  31.533  0.00  0.00            
ATOM     72  CG2 ILE X   5      18.417  43.256  32.908  0.00  0.00            
ATOM     73 HG21 ILE X   5      18.273  42.176  32.868  0.00  0.00            
ATOM     74 HG22 ILE X   5      19.455  43.450  33.181  0.00  0.00            
ATOM     75 HG23 ILE X   5      17.848  43.723  33.712  0.00  0.00            
ATOM     76  CG1 ILE X   5      19.115  43.426  30.559  0.00  0.00            
ATOM     77 HG12 ILE X   5      19.113  42.336  30.521  0.00  0.00            
ATOM     78 HG13 ILE X   5      18.723  43.838  29.629  0.00  0.00            
ATOM     79  CD1 ILE X   5      20.645  43.864  30.679  0.00  0.00            
ATOM     80 HD11 ILE X   5      21.008  43.462  31.625  0.00  0.00            
ATOM     81 HD12 ILE X   5      21.197  43.343  29.897  0.00  0.00            
ATOM     82 HD13 ILE X   5      20.792  44.933  30.526  0.00  0.00            
ATOM     83  C   ILE X   5      15.530  43.487  32.200  0.00  0.00            
ATOM     84  O   ILE X   5      15.155  44.638  32.404  0.00  0.00            
ATOM     85  N   PRO X   6      15.032  42.481  32.886  0.00  0.00            
ATOM     86  CD  PRO X   6      15.191  41.056  32.698  0.00  0.00            
ATOM     87  HD2 PRO X   6      16.242  40.780  32.776  0.00  0.00            
ATOM     88  HD3 PRO X   6      14.652  40.801  31.786  0.00  0.00            
ATOM     89  CG  PRO X   6      14.488  40.437  33.886  0.00  0.00            
ATOM     90  HG2 PRO X   6      15.167  40.292  34.727  0.00  0.00            
ATOM     91  HG3 PRO X   6      14.057  39.496  33.544  0.00  0.00            
ATOM     92  CB  PRO X   6      13.476  41.419  34.259  0.00  0.00            
ATOM     93  HB2 PRO X   6      13.149  41.284  35.290  0.00  0.00            
ATOM     94  HB3 PRO X   6      12.604  41.268  33.622  0.00  0.00            
ATOM     95  CA  PRO X   6      14.182  42.776  34.047  0.00  0.00            
ATOM     96  HA  PRO X   6      13.578  43.648  33.794  0.00  0.00            
ATOM     97  C   PRO X   6      14.883  43.297  35.324  0.00  0.00            
ATOM     98  O   PRO X   6      16.081  43.123  35.519  0.00  0.00            
ATOM     99  N   LYS X   7      14.202  44.034  36.223  0.00  0.00            
ATOM    100  H   LYS X   7      13.265  44.354  36.020  0.00  0.00            
ATOM    101  CA  LYS X   7      14.662  44.585  37.474  0.00  0.00            
ATOM    102  HA  LYS X   7      15.643  45.052  37.382  0.00  0.00            
ATOM    103  CB  LYS X   7      13.577  45.661  37.838  0.00  0.00            
ATOM    104  HB2 LYS X   7      13.466  46.323  36.980  0.00  0.00            
ATOM    105  HB3 LYS X   7      12.592  45.211  37.964  0.00  0.00            
ATOM    106  CG  LYS X   7      13.940  46.560  39.044  0.00  0.00            
ATOM    107  HG2 LYS X   7      14.082  45.960  39.944  0.00  0.00            
ATOM    108  HG3 LYS X   7      14.864  47.098  38.832  0.00  0.00            
ATOM    109  CD  LYS X   7      12.735  47.521  39.264  0.00  0.00            
ATOM    110  HD2 LYS X   7      12.705  48.266  38.468  0.00  0.00            
ATOM    111  HD3 LYS X   7      11.809  46.948  39.310  0.00  0.00            
ATOM    112  CE  LYS X   7      12.909  48.151  40.619  0.00  0.00            
ATOM    113  HE2 LYS X   7      11.976  48.671  40.837  0.00  0.00            
ATOM    114  HE3 LYS X   7      12.920  47.312  41.315  0.00  0.00            
ATOM    115  NZ  LYS X   7      14.152  48.969  40.791  0.00  0.00            
ATOM    116  HZ1 LYS X   7      14.233  49.544  41.618  0.00  0.00            
ATOM    117  HZ2 LYS X   7      14.976  48.386  40.786  0.00  0.00            
ATOM    118  HZ3 LYS X   7      14.204  49.618  40.019  0.00  0.00            
ATOM    119  C   LYS X   7      14.782  43.417  38.497  0.00  0.00            
ATOM    120  O   LYS X   7      15.605  43.466  39.415  0.00  0.00            
ATOM    121  N   ASP X   8      13.895  42.386  38.423  0.00  0.00            
ATOM    122  H   ASP X   8      13.279  42.394  37.623  0.00  0.00            
ATOM    123  CA  ASP X   8      13.889  41.258  39.304  0.00  0.00            
ATOM    124  HA  ASP X   8      14.061  41.557  40.338  0.00  0.00            
ATOM    125  CB  ASP X   8      12.548  40.552  39.175  0.00  0.00            
ATOM    126  HB2 ASP X   8      11.788  41.328  39.265  0.00  0.00            
ATOM    127  HB3 ASP X   8      12.649  40.188  38.153  0.00  0.00            
ATOM    128  CG  ASP X   8      12.221  39.468  40.250  0.00  0.00            
ATOM    129  OD1 ASP X   8      11.069  39.002  40.408  0.00  0.00            
ATOM    130  OD2 ASP X   8      13.238  38.958  40.871  0.00  0.00            
ATOM    131  C   ASP X   8      15.124  40.344  38.924  0.00  0.00            
ATOM    132  O   ASP X   8      15.233  39.672  37.887  0.00  0.00            
ATOM    133  N   LYS X   9      15.996  40.319  39.918  0.00  0.00            
ATOM    134  H   LYS X   9      15.858  40.846  40.769  0.00  0.00            
ATOM    135  CA  LYS X   9      17.264  39.563  39.776  0.00  0.00            
ATOM    136  HA  LYS X   9      17.798  39.793  38.855  0.00  0.00            
ATOM    137  CB  LYS X   9      18.209  39.958  40.940  0.00  0.00            
ATOM    138  HB2 LYS X   9      17.860  39.619  41.915  0.00  0.00            
ATOM    139  HB3 LYS X   9      19.141  39.421  40.764  0.00  0.00            
ATOM    140  CG  LYS X   9      18.701  41.431  41.193  0.00  0.00            
ATOM    141  HG2 LYS X   9      17.818  41.931  41.591  0.00  0.00            
ATOM    142  HG3 LYS X   9      19.537  41.436  41.892  0.00  0.00            
ATOM    143  CD  LYS X   9      19.042  42.208  39.914  0.00  0.00            
ATOM    144  HD2 LYS X   9      19.970  41.764  39.553  0.00  0.00            
ATOM    145  HD3 LYS X   9      18.290  41.995  39.155  0.00  0.00            
ATOM    146  CE  LYS X   9      19.042  43.669  40.255  0.00  0.00            
ATOM    147  HE2 LYS X   9      18.011  44.024  40.290  0.00  0.00            
ATOM    148  HE3 LYS X   9      19.497  43.835  41.232  0.00  0.00            
ATOM    149  NZ  LYS X   9      19.900  44.345  39.225  0.00  0.00            
ATOM    150  HZ1 LYS X   9      20.871  44.067  39.258  0.00  0.00            
ATOM    151  HZ2 LYS X   9      19.648  44.183  38.260  0.00  0.00            
ATOM    152  HZ3 LYS X   9      19.942  45.339  39.402  0.00  0.00            
ATOM    153  C   LYS X   9      17.027  38.043  39.696  0.00  0.00            
ATOM    154  O   LYS X   9      17.898  37.282  39.422  0.00  0.00            
ATOM    155  N   SER X  10      15.802  37.592  39.969  0.00  0.00            
ATOM    156  H   SER X  10      15.114  38.261  40.283  0.00  0.00            
ATOM    157  CA  SER X  10      15.458  36.201  39.994  0.00  0.00            
ATOM    158  HA  SER X  10      16.412  35.730  40.229  0.00  0.00            
ATOM    159  CB  SER X  10      14.476  35.809  41.157  0.00  0.00            
ATOM    160  HB2 SER X  10      14.449  34.723  41.249  0.00  0.00            
ATOM    161  HB3 SER X  10      14.844  36.399  41.996  0.00  0.00            
ATOM    162  OG  SER X  10      13.180  36.263  40.922  0.00  0.00            
ATOM    163  HG  SER X  10      13.190  37.220  40.848  0.00  0.00            
ATOM    164  C   SER X  10      14.847  35.694  38.667  0.00  0.00            
ATOM    165  O   SER X  10      14.536  34.484  38.584  0.00  0.00            
ATOM    166  N   LYS X  11      14.669  36.578  37.659  0.00  0.00            
ATOM    167  H   LYS X  11      15.015  37.519  37.777  0.00  0.00            
ATOM    168  CA  LYS X  11      14.044  36.329  36.356  0.00  0.00            
ATOM    169  HA  LYS X  11      13.582  35.344  36.422  0.00  0.00            
ATOM    170  CB  LYS X  11      12.985  37.314  36.102  0.00  0.00            
ATOM    171  HB2 LYS X  11      13.430  38.305  36.007  0.00  0.00            
ATOM    172  HB3 LYS X  11      12.577  37.165  35.102  0.00  0.00            
ATOM    173  CG  LYS X  11      11.808  37.437  37.148  0.00  0.00            
ATOM    174  HG2 LYS X  11      12.171  37.666  38.150  0.00  0.00            
ATOM    175  HG3 LYS X  11      11.031  38.161  36.904  0.00  0.00            
ATOM    176  CD  LYS X  11      11.133  36.102  37.301  0.00  0.00            
ATOM    177  HD2 LYS X  11      10.525  35.927  36.414  0.00  0.00            
ATOM    178  HD3 LYS X  11      11.845  35.286  37.426  0.00  0.00            
ATOM    179  CE  LYS X  11      10.152  36.172  38.534  0.00  0.00            
ATOM    180  HE2 LYS X  11       9.857  37.211  38.677  0.00  0.00            
ATOM    181  HE3 LYS X  11       9.267  35.566  38.339  0.00  0.00            
ATOM    182  NZ  LYS X  11      10.750  35.550  39.710  0.00  0.00            
ATOM    183  HZ1 LYS X  11      11.608  36.012  39.976  0.00  0.00            
ATOM    184  HZ2 LYS X  11      10.064  35.799  40.407  0.00  0.00            
ATOM    185  HZ3 LYS X  11      10.809  34.542  39.667  0.00  0.00            
ATOM    186  C   LYS X  11      15.015  36.501  35.174  0.00  0.00            
ATOM    187  O   LYS X  11      15.908  37.384  35.199  0.00  0.00            
ATOM    188  N   VAL X  12      14.926  35.564  34.216  0.00  0.00            
ATOM    189  H   VAL X  12      14.164  34.903  34.158  0.00  0.00            
ATOM    190  CA  VAL X  12      16.079  35.494  33.322  0.00  0.00            
ATOM    191  HA  VAL X  12      17.054  35.438  33.805  0.00  0.00            
ATOM    192  CB  VAL X  12      15.804  34.231  32.419  0.00  0.00            
ATOM    193  HB  VAL X  12      14.826  34.242  31.939  0.00  0.00            
ATOM    194  CG1 VAL X  12      16.867  34.156  31.282  0.00  0.00            
ATOM    195 HG11 VAL X  12      16.514  34.911  30.579  0.00  0.00            
ATOM    196 HG12 VAL X  12      17.818  34.356  31.775  0.00  0.00            
ATOM    197 HG13 VAL X  12      16.767  33.153  30.867  0.00  0.00            
ATOM    198  CG2 VAL X  12      16.057  32.925  33.155  0.00  0.00            
ATOM    199 HG21 VAL X  12      15.215  32.858  33.845  0.00  0.00            
ATOM    200 HG22 VAL X  12      15.925  32.073  32.488  0.00  0.00            
ATOM    201 HG23 VAL X  12      17.000  32.788  33.684  0.00  0.00            
ATOM    202  C   VAL X  12      16.239  36.686  32.309  0.00  0.00            
ATOM    203  O   VAL X  12      15.240  37.103  31.765  0.00  0.00            
ATOM    204  N   ALA X  13      17.410  37.133  32.015  0.00  0.00            
ATOM    205  H   ALA X  13      18.257  36.918  32.522  0.00  0.00            
ATOM    206  CA  ALA X  13      17.610  38.232  31.119  0.00  0.00            
ATOM    207  HA  ALA X  13      16.725  38.864  31.045  0.00  0.00            
ATOM    208  CB  ALA X  13      18.679  39.098  31.751  0.00  0.00            
ATOM    209  HB1 ALA X  13      18.893  40.036  31.238  0.00  0.00            
ATOM    210  HB2 ALA X  13      18.331  39.399  32.739  0.00  0.00            
ATOM    211  HB3 ALA X  13      19.600  38.544  31.934  0.00  0.00            
ATOM    212  C   ALA X  13      17.974  37.834  29.641  0.00  0.00            
ATOM    213  O   ALA X  13      17.682  38.556  28.701  0.00  0.00            
ATOM    214  N   GLY X  14      18.463  36.592  29.426  0.00  0.00            
ATOM    215  H   GLY X  14      18.486  35.973  30.223  0.00  0.00            
ATOM    216  CA  GLY X  14      18.882  36.124  28.091  0.00  0.00            
ATOM    217  HA2 GLY X  14      18.030  36.173  27.413  0.00  0.00            
ATOM    218  HA3 GLY X  14      19.610  36.867  27.764  0.00  0.00            
ATOM    219  C   GLY X  14      19.489  34.768  28.186  0.00  0.00            
ATOM    220  O   GLY X  14      19.215  33.984  29.099  0.00  0.00            
ATOM    221  N   TYR X  15      20.346  34.570  27.235  0.00  0.00            
ATOM    222  H   TYR X  15      20.449  35.335  26.583  0.00  0.00            
ATOM    223  CA  TYR X  15      21.020  33.359  26.973  0.00  0.00            
ATOM    224  HA  TYR X  15      21.239  32.940  27.955  0.00  0.00            
ATOM    225  CB  TYR X  15      20.069  32.415  26.210  0.00  0.00            
ATOM    226  HB2 TYR X  15      19.174  32.135  26.765  0.00  0.00            
ATOM    227  HB3 TYR X  15      19.737  33.049  25.387  0.00  0.00            
ATOM    228  CG  TYR X  15      20.674  31.161  25.667  0.00  0.00            
ATOM    229  CD1 TYR X  15      20.731  30.082  26.538  0.00  0.00            
ATOM    230  HD1 TYR X  15      20.468  30.101  27.586  0.00  0.00            
ATOM    231  CE1 TYR X  15      21.183  28.846  26.101  0.00  0.00            
ATOM    232  HE1 TYR X  15      21.101  27.992  26.758  0.00  0.00            
ATOM    233  CZ  TYR X  15      21.659  28.703  24.797  0.00  0.00            
ATOM    234  OH  TYR X  15      22.038  27.583  24.234  0.00  0.00            
ATOM    235  HH  TYR X  15      22.732  27.620  23.572  0.00  0.00            
ATOM    236  CE2 TYR X  15      21.678  29.838  23.952  0.00  0.00            
ATOM    237  HE2 TYR X  15      22.187  29.777  23.001  0.00  0.00            
ATOM    238  CD2 TYR X  15      21.269  31.073  24.435  0.00  0.00            
ATOM    239  HD2 TYR X  15      21.242  31.885  23.724  0.00  0.00            
ATOM    240  C   TYR X  15      22.332  33.438  26.182  0.00  0.00            
ATOM    241  O   TYR X  15      22.522  34.389  25.391  0.00  0.00            
ATOM    242  N   ILE X  16      23.299  32.550  26.471  0.00  0.00            
ATOM    243  H   ILE X  16      23.120  31.923  27.243  0.00  0.00            
ATOM    244  CA  ILE X  16      24.679  32.595  25.981  0.00  0.00            
ATOM    245  HA  ILE X  16      24.679  33.058  24.994  0.00  0.00            
ATOM    246  CB  ILE X  16      25.614  33.447  26.849  0.00  0.00            
ATOM    247  HB  ILE X  16      25.298  34.490  26.879  0.00  0.00            
ATOM    248  CG2 ILE X  16      25.660  32.918  28.284  0.00  0.00            
ATOM    249 HG21 ILE X  16      26.229  33.619  28.896  0.00  0.00            
ATOM    250 HG22 ILE X  16      24.709  32.965  28.814  0.00  0.00            
ATOM    251 HG23 ILE X  16      26.199  31.970  28.318  0.00  0.00            
ATOM    252  CG1 ILE X  16      27.052  33.568  26.335  0.00  0.00            
ATOM    253 HG12 ILE X  16      27.789  33.675  27.131  0.00  0.00            
ATOM    254 HG13 ILE X  16      27.345  32.661  25.806  0.00  0.00            
ATOM    255  CD1 ILE X  16      27.286  34.767  25.452  0.00  0.00            
ATOM    256 HD11 ILE X  16      26.458  34.954  24.769  0.00  0.00            
ATOM    257 HD12 ILE X  16      27.228  35.696  26.020  0.00  0.00            
ATOM    258 HD13 ILE X  16      28.294  34.595  25.074  0.00  0.00            
ATOM    259  C   ILE X  16      25.108  31.127  25.804  0.00  0.00            
ATOM    260  O   ILE X  16      24.967  30.299  26.722  0.00  0.00            
ATOM    261  N   GLU X  17      25.643  30.894  24.593  0.00  0.00            
ATOM    262  H   GLU X  17      25.760  31.692  23.985  0.00  0.00            
ATOM    263  CA  GLU X  17      26.223  29.651  24.170  0.00  0.00            
ATOM    264  HA  GLU X  17      26.436  29.113  25.094  0.00  0.00            
ATOM    265  CB  GLU X  17      25.109  28.865  23.411  0.00  0.00            
ATOM    266  HB2 GLU X  17      24.412  28.278  24.009  0.00  0.00            
ATOM    267  HB3 GLU X  17      24.480  29.607  22.920  0.00  0.00            
ATOM    268  CG  GLU X  17      25.570  27.978  22.341  0.00  0.00            
ATOM    269  HG2 GLU X  17      26.046  28.508  21.516  0.00  0.00            
ATOM    270  HG3 GLU X  17      26.401  27.378  22.712  0.00  0.00            
ATOM    271  CD  GLU X  17      24.434  27.043  21.909  0.00  0.00            
ATOM    272  OE1 GLU X  17      24.703  25.831  21.676  0.00  0.00            
ATOM    273  OE2 GLU X  17      23.310  27.587  21.584  0.00  0.00            
ATOM    274  C   GLU X  17      27.475  29.940  23.428  0.00  0.00            
ATOM    275  O   GLU X  17      27.579  30.791  22.574  0.00  0.00            
ATOM    276  N   ILE X  18      28.479  29.138  23.772  0.00  0.00            
ATOM    277  H   ILE X  18      28.086  28.473  24.423  0.00  0.00            
ATOM    278  CA  ILE X  18      29.801  28.885  23.136  0.00  0.00            
ATOM    279  HA  ILE X  18      29.838  29.551  22.274  0.00  0.00            
ATOM    280  CB  ILE X  18      30.861  29.483  24.088  0.00  0.00            
ATOM    281  HB  ILE X  18      30.905  28.741  24.885  0.00  0.00            
ATOM    282  CG2 ILE X  18      32.305  29.493  23.408  0.00  0.00            
ATOM    283 HG21 ILE X  18      32.396  30.291  22.671  0.00  0.00            
ATOM    284 HG22 ILE X  18      33.154  29.593  24.084  0.00  0.00            
ATOM    285 HG23 ILE X  18      32.512  28.572  22.865  0.00  0.00            
ATOM    286  CG1 ILE X  18      30.559  30.941  24.449  0.00  0.00            
ATOM    287 HG12 ILE X  18      31.506  31.480  24.452  0.00  0.00            
ATOM    288 HG13 ILE X  18      29.938  31.473  23.728  0.00  0.00            
ATOM    289  CD1 ILE X  18      29.935  31.001  25.853  0.00  0.00            
ATOM    290 HD11 ILE X  18      30.491  30.344  26.522  0.00  0.00            
ATOM    291 HD12 ILE X  18      30.013  32.038  26.177  0.00  0.00            
ATOM    292 HD13 ILE X  18      28.862  30.869  25.718  0.00  0.00            
ATOM    293  C   ILE X  18      30.004  27.465  22.751  0.00  0.00            
ATOM    294  O   ILE X  18      30.488  26.724  23.593  0.00  0.00            
ATOM    295  N   PRO X  19      29.652  27.001  21.520  0.00  0.00            
ATOM    296  CD  PRO X  19      29.123  27.832  20.438  0.00  0.00            
ATOM    297  HD2 PRO X  19      29.984  28.001  19.791  0.00  0.00            
ATOM    298  HD3 PRO X  19      28.578  28.666  20.878  0.00  0.00            
ATOM    299  CG  PRO X  19      28.226  26.916  19.658  0.00  0.00            
ATOM    300  HG2 PRO X  19      28.052  27.237  18.631  0.00  0.00            
ATOM    301  HG3 PRO X  19      27.226  26.858  20.089  0.00  0.00            
ATOM    302  CB  PRO X  19      28.940  25.597  19.697  0.00  0.00            
ATOM    303  HB2 PRO X  19      29.817  25.655  19.051  0.00  0.00            
ATOM    304  HB3 PRO X  19      28.303  24.746  19.456  0.00  0.00            
ATOM    305  CA  PRO X  19      29.447  25.598  21.160  0.00  0.00            
ATOM    306  HA  PRO X  19      28.748  25.096  21.829  0.00  0.00            
ATOM    307  C   PRO X  19      30.742  24.703  21.241  0.00  0.00            
ATOM    308  O   PRO X  19      30.727  23.494  21.561  0.00  0.00            
ATOM    309  N   ASP X  20      31.918  25.333  21.000  0.00  0.00            
ATOM    310  H   ASP X  20      31.905  26.262  20.603  0.00  0.00            
ATOM    311  CA  ASP X  20      33.208  24.641  21.135  0.00  0.00            
ATOM    312  HA  ASP X  20      33.147  23.730  20.540  0.00  0.00            
ATOM    313  CB  ASP X  20      34.297  25.479  20.563  0.00  0.00            
ATOM    314  HB2 ASP X  20      34.284  26.465  21.027  0.00  0.00            
ATOM    315  HB3 ASP X  20      35.241  24.935  20.614  0.00  0.00            
ATOM    316  CG  ASP X  20      34.118  25.802  19.046  0.00  0.00            
ATOM    317  OD1 ASP X  20      34.944  26.631  18.547  0.00  0.00            
ATOM    318  OD2 ASP X  20      33.185  25.317  18.362  0.00  0.00            
ATOM    319  C   ASP X  20      33.692  24.310  22.569  0.00  0.00            
ATOM    320  O   ASP X  20      34.650  23.564  22.713  0.00  0.00            
ATOM    321  N   ALA X  21      33.059  24.815  23.561  0.00  0.00            
ATOM    322  H   ALA X  21      32.359  25.497  23.307  0.00  0.00            
ATOM    323  CA  ALA X  21      33.237  24.514  24.968  0.00  0.00            
ATOM    324  HA  ALA X  21      33.923  23.684  25.135  0.00  0.00            
ATOM    325  CB  ALA X  21      33.746  25.823  25.681  0.00  0.00            
ATOM    326  HB1 ALA X  21      32.898  26.489  25.842  0.00  0.00            
ATOM    327  HB2 ALA X  21      34.147  25.498  26.641  0.00  0.00            
ATOM    328  HB3 ALA X  21      34.493  26.269  25.025  0.00  0.00            
ATOM    329  C   ALA X  21      31.906  23.996  25.613  0.00  0.00            
ATOM    330  O   ALA X  21      31.801  23.988  26.816  0.00  0.00            
ATOM    331  N   ASP X  22      30.902  23.615  24.784  0.00  0.00            
ATOM    332  H   ASP X  22      31.077  23.661  23.791  0.00  0.00            
ATOM    333  CA  ASP X  22      29.668  23.033  25.107  0.00  0.00            
ATOM    334  HA  ASP X  22      29.100  22.984  24.178  0.00  0.00            
ATOM    335  CB  ASP X  22      29.812  21.517  25.391  0.00  0.00            
ATOM    336  HB2 ASP X  22      30.459  21.370  26.256  0.00  0.00            
ATOM    337  HB3 ASP X  22      28.805  21.149  25.587  0.00  0.00            
ATOM    338  CG  ASP X  22      30.293  20.638  24.246  0.00  0.00            
ATOM    339  OD1 ASP X  22      29.454  20.510  23.319  0.00  0.00            
ATOM    340  OD2 ASP X  22      31.492  20.180  24.248  0.00  0.00            
ATOM    341  C   ASP X  22      28.826  23.797  26.128  0.00  0.00            
ATOM    342  O   ASP X  22      28.060  23.163  26.932  0.00  0.00            
ATOM    343  N   ILE X  23      29.031  25.087  26.152  0.00  0.00            
ATOM    344  H   ILE X  23      29.582  25.509  25.418  0.00  0.00            
ATOM    345  CA  ILE X  23      28.293  25.935  27.063  0.00  0.00            
ATOM    346  HA  ILE X  23      28.163  25.301  27.941  0.00  0.00            
ATOM    347  CB  ILE X  23      29.057  27.233  27.427  0.00  0.00            
ATOM    348  HB  ILE X  23      29.468  27.675  26.519  0.00  0.00            
ATOM    349  CG2 ILE X  23      28.297  28.393  28.204  0.00  0.00            
ATOM    350 HG21 ILE X  23      27.422  28.704  27.634  0.00  0.00            
ATOM    351 HG22 ILE X  23      27.919  27.947  29.124  0.00  0.00            
ATOM    352 HG23 ILE X  23      28.944  29.268  28.258  0.00  0.00            
ATOM    353  CG1 ILE X  23      30.146  26.785  28.347  0.00  0.00            
ATOM    354 HG12 ILE X  23      29.712  26.602  29.330  0.00  0.00            
ATOM    355 HG13 ILE X  23      30.569  25.810  28.105  0.00  0.00            
ATOM    356  CD1 ILE X  23      31.313  27.775  28.437  0.00  0.00            
ATOM    357 HD11 ILE X  23      31.514  28.083  27.411  0.00  0.00            
ATOM    358 HD12 ILE X  23      31.162  28.663  29.051  0.00  0.00            
ATOM    359 HD13 ILE X  23      32.186  27.322  28.905  0.00  0.00            
ATOM    360  C   ILE X  23      26.973  26.369  26.415  0.00  0.00            
ATOM    361  O   ILE X  23      26.839  26.780  25.232  0.00  0.00            
ATOM    362  N   LYS X  24      26.015  26.358  27.330  0.00  0.00            
ATOM    363  H   LYS X  24      26.288  26.100  28.268  0.00  0.00            
ATOM    364  CA  LYS X  24      24.550  26.644  27.044  0.00  0.00            
ATOM    365  HA  LYS X  24      24.395  27.445  26.322  0.00  0.00            
ATOM    366  CB  LYS X  24      23.726  25.485  26.510  0.00  0.00            
ATOM    367  HB2 LYS X  24      23.710  24.646  27.205  0.00  0.00            
ATOM    368  HB3 LYS X  24      22.684  25.739  26.316  0.00  0.00            
ATOM    369  CG  LYS X  24      24.151  24.819  25.147  0.00  0.00            
ATOM    370  HG2 LYS X  24      24.149  25.590  24.377  0.00  0.00            
ATOM    371  HG3 LYS X  24      25.161  24.446  25.319  0.00  0.00            
ATOM    372  CD  LYS X  24      23.141  23.702  24.928  0.00  0.00            
ATOM    373  HD2 LYS X  24      23.226  23.140  25.858  0.00  0.00            
ATOM    374  HD3 LYS X  24      22.140  24.124  24.835  0.00  0.00            
ATOM    375  CE  LYS X  24      23.482  22.817  23.732  0.00  0.00            
ATOM    376  HE2 LYS X  24      24.532  22.597  23.923  0.00  0.00            
ATOM    377  HE3 LYS X  24      22.811  21.968  23.862  0.00  0.00            
ATOM    378  NZ  LYS X  24      23.381  23.469  22.404  0.00  0.00            
ATOM    379  HZ1 LYS X  24      22.522  23.986  22.283  0.00  0.00            
ATOM    380  HZ2 LYS X  24      24.145  24.125  22.321  0.00  0.00            
ATOM    381  HZ3 LYS X  24      23.441  22.743  21.704  0.00  0.00            
ATOM    382  C   LYS X  24      24.011  27.092  28.381  0.00  0.00            
ATOM    383  O   LYS X  24      23.814  26.275  29.308  0.00  0.00            
ATOM    384  N   GLU X  25      23.796  28.394  28.516  0.00  0.00            
ATOM    385  H   GLU X  25      24.014  29.052  27.782  0.00  0.00            
ATOM    386  CA  GLU X  25      23.398  28.994  29.858  0.00  0.00            
ATOM    387  HA  GLU X  25      22.996  28.143  30.408  0.00  0.00            
ATOM    388  CB  GLU X  25      24.621  29.553  30.555  0.00  0.00            
ATOM    389  HB2 GLU X  25      25.085  30.245  29.851  0.00  0.00            
ATOM    390  HB3 GLU X  25      24.266  30.203  31.355  0.00  0.00            
ATOM    391  CG  GLU X  25      25.619  28.574  31.178  0.00  0.00            
ATOM    392  HG2 GLU X  25      25.976  27.999  30.324  0.00  0.00            
ATOM    393  HG3 GLU X  25      26.435  29.141  31.625  0.00  0.00            
ATOM    394  CD  GLU X  25      25.014  27.553  32.137  0.00  0.00            
ATOM    395  OE1 GLU X  25      24.123  27.869  32.914  0.00  0.00            
ATOM    396  OE2 GLU X  25      25.486  26.421  32.218  0.00  0.00            
ATOM    397  C   GLU X  25      22.424  30.160  29.607  0.00  0.00            
ATOM    398  O   GLU X  25      22.672  31.063  28.779  0.00  0.00            
ATOM    399  N   PRO X  26      21.317  30.207  30.383  0.00  0.00            
ATOM    400  CD  PRO X  26      20.873  29.185  31.275  0.00  0.00            
ATOM    401  HD2 PRO X  26      21.634  28.935  32.016  0.00  0.00            
ATOM    402  HD3 PRO X  26      20.747  28.248  30.732  0.00  0.00            
ATOM    403  CG  PRO X  26      19.611  29.628  31.979  0.00  0.00            
ATOM    404  HG2 PRO X  26      19.866  29.905  33.002  0.00  0.00            
ATOM    405  HG3 PRO X  26      18.765  28.941  31.992  0.00  0.00            
ATOM    406  CB  PRO X  26      19.230  30.903  31.233  0.00  0.00            
ATOM    407  HB2 PRO X  26      18.768  31.623  31.908  0.00  0.00            
ATOM    408  HB3 PRO X  26      18.525  30.504  30.504  0.00  0.00            
ATOM    409  CA  PRO X  26      20.456  31.410  30.560  0.00  0.00            
ATOM    410  HA  PRO X  26      20.167  31.894  29.627  0.00  0.00            
ATOM    411  C   PRO X  26      21.206  32.430  31.503  0.00  0.00            
ATOM    412  O   PRO X  26      21.929  32.035  32.427  0.00  0.00            
ATOM    413  N   VAL X  27      21.149  33.702  31.186  0.00  0.00            
ATOM    414  H   VAL X  27      20.468  33.927  30.475  0.00  0.00            
ATOM    415  CA  VAL X  27      21.932  34.771  31.811  0.00  0.00            
ATOM    416  HA  VAL X  27      22.677  34.375  32.501  0.00  0.00            
ATOM    417  CB  VAL X  27      22.492  35.795  30.854  0.00  0.00            
ATOM    418  HB  VAL X  27      21.670  36.326  30.373  0.00  0.00            
ATOM    419  CG1 VAL X  27      23.379  36.836  31.606  0.00  0.00            
ATOM    420 HG11 VAL X  27      22.769  37.503  32.215  0.00  0.00            
ATOM    421 HG12 VAL X  27      24.134  36.414  32.269  0.00  0.00            
ATOM    422 HG13 VAL X  27      23.949  37.394  30.863  0.00  0.00            
ATOM    423  CG2 VAL X  27      23.378  35.128  29.773  0.00  0.00            
ATOM    424 HG21 VAL X  27      22.826  34.340  29.260  0.00  0.00            
ATOM    425 HG22 VAL X  27      23.789  35.813  29.032  0.00  0.00            
ATOM    426 HG23 VAL X  27      24.261  34.763  30.299  0.00  0.00            
ATOM    427  C   VAL X  27      20.986  35.553  32.676  0.00  0.00            
ATOM    428  O   VAL X  27      19.986  36.049  32.173  0.00  0.00            
ATOM    429  N   TYR X  28      21.333  35.746  33.971  0.00  0.00            
ATOM    430  H   TYR X  28      22.142  35.327  34.406  0.00  0.00            
ATOM    431  CA  TYR X  28      20.602  36.673  34.902  0.00  0.00            
ATOM    432  HA  TYR X  28      19.595  36.756  34.492  0.00  0.00            
ATOM    433  CB  TYR X  28      20.648  36.076  36.343  0.00  0.00            
ATOM    434  HB2 TYR X  28      21.706  35.915  36.548  0.00  0.00            
ATOM    435  HB3 TYR X  28      20.280  36.804  37.066  0.00  0.00            
ATOM    436  CG  TYR X  28      19.854  34.802  36.549  0.00  0.00            
ATOM    437  CD1 TYR X  28      20.344  33.564  36.136  0.00  0.00            
ATOM    438  HD1 TYR X  28      21.308  33.399  35.677  0.00  0.00            
ATOM    439  CE1 TYR X  28      19.508  32.428  36.146  0.00  0.00            
ATOM    440  HE1 TYR X  28      19.765  31.427  35.830  0.00  0.00            
ATOM    441  CZ  TYR X  28      18.179  32.579  36.633  0.00  0.00            
ATOM    442  OH  TYR X  28      17.385  31.487  36.570  0.00  0.00            
ATOM    443  HH  TYR X  28      16.484  31.739  36.786  0.00  0.00            
ATOM    444  CE2 TYR X  28      17.613  33.858  36.960  0.00  0.00            
ATOM    445  HE2 TYR X  28      16.608  33.965  37.339  0.00  0.00            
ATOM    446  CD2 TYR X  28      18.469  34.979  36.842  0.00  0.00            
ATOM    447  HD2 TYR X  28      18.104  35.985  36.990  0.00  0.00            
ATOM    448  C   TYR X  28      21.034  38.143  34.933  0.00  0.00            
ATOM    449  O   TYR X  28      22.193  38.499  34.665  0.00  0.00            
ATOM    450  N   PRO X  29      20.100  39.036  35.304  0.00  0.00            
ATOM    451  CD  PRO X  29      18.653  38.864  35.451  0.00  0.00            
ATOM    452  HD2 PRO X  29      18.685  38.335  36.404  0.00  0.00            
ATOM    453  HD3 PRO X  29      18.232  38.329  34.600  0.00  0.00            
ATOM    454  CG  PRO X  29      18.020  40.289  35.540  0.00  0.00            
ATOM    455  HG2 PRO X  29      17.171  40.395  36.216  0.00  0.00            
ATOM    456  HG3 PRO X  29      17.783  40.744  34.579  0.00  0.00            
ATOM    457  CB  PRO X  29      19.156  41.095  36.069  0.00  0.00            
ATOM    458  HB2 PRO X  29      19.084  41.099  37.157  0.00  0.00            
ATOM    459  HB3 PRO X  29      19.076  42.090  35.632  0.00  0.00            
ATOM    460  CA  PRO X  29      20.468  40.438  35.511  0.00  0.00            
ATOM    461  HA  PRO X  29      20.684  40.964  34.581  0.00  0.00            
ATOM    462  C   PRO X  29      21.656  40.692  36.492  0.00  0.00            
ATOM    463  O   PRO X  29      21.714  39.979  37.509  0.00  0.00            
ATOM    464  N   GLY X  30      22.546  41.628  36.107  0.00  0.00            
ATOM    465  H   GLY X  30      22.329  42.112  35.248  0.00  0.00            
ATOM    466  CA  GLY X  30      23.779  41.964  36.761  0.00  0.00            
ATOM    467  HA2 GLY X  30      24.243  41.056  37.147  0.00  0.00            
ATOM    468  HA3 GLY X  30      24.440  42.495  36.075  0.00  0.00            
ATOM    469  C   GLY X  30      23.417  42.870  37.965  0.00  0.00            
ATOM    470  O   GLY X  30      22.296  43.392  38.198  0.00  0.00            
ATOM    471  N   PRO X  31      24.412  43.088  38.756  0.00  0.00            
ATOM    472  CD  PRO X  31      24.273  44.075  39.851  0.00  0.00            
ATOM    473  HD2 PRO X  31      23.539  43.643  40.531  0.00  0.00            
ATOM    474  HD3 PRO X  31      23.923  45.058  39.535  0.00  0.00            
ATOM    475  CG  PRO X  31      25.615  44.118  40.704  0.00  0.00            
ATOM    476  HG2 PRO X  31      25.426  43.411  41.512  0.00  0.00            
ATOM    477  HG3 PRO X  31      25.882  45.148  40.941  0.00  0.00            
ATOM    478  CB  PRO X  31      26.617  43.600  39.640  0.00  0.00            
ATOM    479  HB2 PRO X  31      27.443  43.122  40.168  0.00  0.00            
ATOM    480  HB3 PRO X  31      27.030  44.402  39.028  0.00  0.00            
ATOM    481  CA  PRO X  31      25.797  42.596  38.791  0.00  0.00            
ATOM    482  HA  PRO X  31      26.082  42.606  37.739  0.00  0.00            
ATOM    483  C   PRO X  31      25.948  41.118  39.302  0.00  0.00            
ATOM    484  O   PRO X  31      25.185  40.663  40.158  0.00  0.00            
ATOM    485  N   ALA X  32      27.077  40.379  38.957  0.00  0.00            
ATOM    486  H   ALA X  32      27.672  40.759  38.235  0.00  0.00            
ATOM    487  CA  ALA X  32      27.300  38.973  39.387  0.00  0.00            
ATOM    488  HA  ALA X  32      26.341  38.457  39.435  0.00  0.00            
ATOM    489  CB  ALA X  32      28.114  38.379  38.204  0.00  0.00            
ATOM    490  HB1 ALA X  32      28.119  37.291  38.272  0.00  0.00            
ATOM    491  HB2 ALA X  32      27.678  38.503  37.213  0.00  0.00            
ATOM    492  HB3 ALA X  32      29.103  38.834  38.247  0.00  0.00            
ATOM    493  C   ALA X  32      27.910  38.781  40.756  0.00  0.00            
ATOM    494  O   ALA X  32      29.103  38.414  40.834  0.00  0.00            
ATOM    495  N   THR X  33      27.188  39.107  41.826  0.00  0.00            
ATOM    496  H   THR X  33      26.275  39.509  41.669  0.00  0.00            
ATOM    497  CA  THR X  33      27.569  38.930  43.190  0.00  0.00            
ATOM    498  HA  THR X  33      28.447  39.538  43.408  0.00  0.00            
ATOM    499  CB  THR X  33      26.534  39.537  44.164  0.00  0.00            
ATOM    500  HB  THR X  33      26.847  39.542  45.209  0.00  0.00            
ATOM    501  CG2 THR X  33      26.133  41.066  43.859  0.00  0.00            
ATOM    502 HG21 THR X  33      25.407  41.470  44.565  0.00  0.00            
ATOM    503 HG22 THR X  33      27.023  41.694  43.899  0.00  0.00            
ATOM    504 HG23 THR X  33      25.642  41.100  42.886  0.00  0.00            
ATOM    505  OG1 THR X  33      25.372  38.814  44.202  0.00  0.00            
ATOM    506  HG1 THR X  33      24.777  39.081  44.906  0.00  0.00            
ATOM    507  C   THR X  33      27.917  37.505  43.550  0.00  0.00            
ATOM    508  O   THR X  33      27.409  36.605  42.887  0.00  0.00            
ATOM    509  N   ARG X  34      28.676  37.212  44.598  0.00  0.00            
ATOM    510  H   ARG X  34      29.034  37.932  45.209  0.00  0.00            
ATOM    511  CA  ARG X  34      28.977  35.801  44.942  0.00  0.00            
ATOM    512  HA  ARG X  34      29.587  35.276  44.207  0.00  0.00            
ATOM    513  CB  ARG X  34      29.660  35.820  46.345  0.00  0.00            
ATOM    514  HB2 ARG X  34      30.538  36.466  46.336  0.00  0.00            
ATOM    515  HB3 ARG X  34      28.895  36.109  47.065  0.00  0.00            
ATOM    516  CG  ARG X  34      30.133  34.447  46.797  0.00  0.00            
ATOM    517  HG2 ARG X  34      29.268  33.787  46.733  0.00  0.00            
ATOM    518  HG3 ARG X  34      30.837  34.137  46.025  0.00  0.00            
ATOM    519  CD  ARG X  34      30.721  34.571  48.221  0.00  0.00            
ATOM    520  HD2 ARG X  34      31.628  35.176  48.236  0.00  0.00            
ATOM    521  HD3 ARG X  34      29.896  35.039  48.759  0.00  0.00            
ATOM    522  NE  ARG X  34      31.059  33.195  48.639  0.00  0.00            
ATOM    523  HE  ARG X  34      30.368  32.794  49.256  0.00  0.00            
ATOM    524  CZ  ARG X  34      32.082  32.464  48.330  0.00  0.00            
ATOM    525  NH1 ARG X  34      32.091  31.176  48.565  0.00  0.00            
ATOM    526 HH11 ARG X  34      31.348  30.843  49.162  0.00  0.00            
ATOM    527 HH12 ARG X  34      32.779  30.508  48.246  0.00  0.00            
ATOM    528  NH2 ARG X  34      33.171  32.957  47.774  0.00  0.00            
ATOM    529 HH21 ARG X  34      33.281  33.961  47.734  0.00  0.00            
ATOM    530 HH22 ARG X  34      33.874  32.263  47.565  0.00  0.00            
ATOM    531  C   ARG X  34      27.674  34.997  45.085  0.00  0.00            
ATOM    532  O   ARG X  34      27.672  33.838  44.739  0.00  0.00            
ATOM    533  N   GLU X  35      26.580  35.669  45.559  0.00  0.00            
ATOM    534  H   GLU X  35      26.705  36.592  45.949  0.00  0.00            
ATOM    535  CA  GLU X  35      25.306  34.924  45.790  0.00  0.00            
ATOM    536  HA  GLU X  35      25.478  33.937  46.218  0.00  0.00            
ATOM    537  CB  GLU X  35      24.487  35.672  46.896  0.00  0.00            
ATOM    538  HB2 GLU X  35      24.526  36.750  46.744  0.00  0.00            
ATOM    539  HB3 GLU X  35      23.448  35.343  46.875  0.00  0.00            
ATOM    540  CG  GLU X  35      25.222  35.446  48.249  0.00  0.00            
ATOM    541  HG2 GLU X  35      26.307  35.456  48.138  0.00  0.00            
ATOM    542  HG3 GLU X  35      24.979  36.371  48.772  0.00  0.00            
ATOM    543  CD  GLU X  35      24.709  34.243  49.080  0.00  0.00            
ATOM    544  OE1 GLU X  35      24.324  34.465  50.260  0.00  0.00            
ATOM    545  OE2 GLU X  35      24.457  33.142  48.490  0.00  0.00            
ATOM    546  C   GLU X  35      24.510  34.876  44.438  0.00  0.00            
ATOM    547  O   GLU X  35      23.800  33.916  44.242  0.00  0.00            
ATOM    548  N   GLN X  36      24.600  35.945  43.557  0.00  0.00            
ATOM    549  H   GLN X  36      25.338  36.624  43.677  0.00  0.00            
ATOM    550  CA  GLN X  36      23.913  35.788  42.249  0.00  0.00            
ATOM    551  HA  GLN X  36      22.864  35.586  42.464  0.00  0.00            
ATOM    552  CB  GLN X  36      24.035  37.067  41.453  0.00  0.00            
ATOM    553  HB2 GLN X  36      23.674  37.905  42.048  0.00  0.00            
ATOM    554  HB3 GLN X  36      25.059  37.352  41.208  0.00  0.00            
ATOM    555  CG  GLN X  36      23.206  37.280  40.131  0.00  0.00            
ATOM    556  HG2 GLN X  36      23.449  38.273  39.752  0.00  0.00            
ATOM    557  HG3 GLN X  36      23.430  36.493  39.411  0.00  0.00            
ATOM    558  CD  GLN X  36      21.709  37.269  40.296  0.00  0.00            
ATOM    559  OE1 GLN X  36      21.130  36.645  41.180  0.00  0.00            
ATOM    560  NE2 GLN X  36      20.979  37.929  39.399  0.00  0.00            
ATOM    561 HE21 GLN X  36      19.972  37.900  39.478  0.00  0.00            
ATOM    562 HE22 GLN X  36      21.424  38.517  38.710  0.00  0.00            
ATOM    563  C   GLN X  36      24.492  34.605  41.422  0.00  0.00            
ATOM    564  O   GLN X  36      23.742  33.787  40.941  0.00  0.00            
ATOM    565  N   LEU X  37      25.796  34.365  41.489  0.00  0.00            
ATOM    566  H   LEU X  37      26.387  35.071  41.905  0.00  0.00            
ATOM    567  CA  LEU X  37      26.551  33.259  40.928  0.00  0.00            
ATOM    568  HA  LEU X  37      26.425  33.263  39.845  0.00  0.00            
ATOM    569  CB  LEU X  37      28.047  33.457  41.318  0.00  0.00            
ATOM    570  HB2 LEU X  37      27.930  33.801  42.346  0.00  0.00            
ATOM    571  HB3 LEU X  37      28.610  32.552  41.090  0.00  0.00            
ATOM    572  CG  LEU X  37      28.638  34.579  40.417  0.00  0.00            
ATOM    573  HG  LEU X  37      27.919  35.389  40.293  0.00  0.00            
ATOM    574  CD1 LEU X  37      29.966  35.171  40.997  0.00  0.00            
ATOM    575 HD11 LEU X  37      30.224  35.938  40.267  0.00  0.00            
ATOM    576 HD12 LEU X  37      29.744  35.563  41.989  0.00  0.00            
ATOM    577 HD13 LEU X  37      30.684  34.353  41.062  0.00  0.00            
ATOM    578  CD2 LEU X  37      29.082  33.955  39.061  0.00  0.00            
ATOM    579 HD21 LEU X  37      29.260  34.750  38.338  0.00  0.00            
ATOM    580 HD22 LEU X  37      29.969  33.322  39.037  0.00  0.00            
ATOM    581 HD23 LEU X  37      28.245  33.428  38.602  0.00  0.00            
ATOM    582  C   LEU X  37      26.016  31.923  41.394  0.00  0.00            
ATOM    583  O   LEU X  37      25.932  30.982  40.579  0.00  0.00            
ATOM    584  N   ASN X  38      25.548  31.865  42.630  0.00  0.00            
ATOM    585  H   ASN X  38      25.608  32.687  43.214  0.00  0.00            
ATOM    586  CA  ASN X  38      24.896  30.703  43.248  0.00  0.00            
ATOM    587  HA  ASN X  38      25.610  29.880  43.231  0.00  0.00            
ATOM    588  CB  ASN X  38      24.646  30.949  44.778  0.00  0.00            
ATOM    589  HB2 ASN X  38      25.415  31.567  45.243  0.00  0.00            
ATOM    590  HB3 ASN X  38      23.689  31.470  44.735  0.00  0.00            
ATOM    591  CG  ASN X  38      24.636  29.778  45.673  0.00  0.00            
ATOM    592  OD1 ASN X  38      25.394  28.846  45.397  0.00  0.00            
ATOM    593  ND2 ASN X  38      23.924  29.820  46.723  0.00  0.00            
ATOM    594 HD21 ASN X  38      23.958  28.947  47.231  0.00  0.00            
ATOM    595 HD22 ASN X  38      23.509  30.684  47.040  0.00  0.00            
ATOM    596  C   ASN X  38      23.604  30.201  42.497  0.00  0.00            
ATOM    597  O   ASN X  38      23.187  29.057  42.787  0.00  0.00            
ATOM    598  N   ARG X  39      23.081  30.890  41.500  0.00  0.00            
ATOM    599  H   ARG X  39      23.420  31.837  41.415  0.00  0.00            
ATOM    600  CA  ARG X  39      22.004  30.420  40.636  0.00  0.00            
ATOM    601  HA  ARG X  39      21.889  29.360  40.865  0.00  0.00            
ATOM    602  CB  ARG X  39      20.670  31.098  40.937  0.00  0.00            
ATOM    603  HB2 ARG X  39      19.842  30.488  40.574  0.00  0.00            
ATOM    604  HB3 ARG X  39      20.546  31.076  42.019  0.00  0.00            
ATOM    605  CG  ARG X  39      20.457  32.508  40.414  0.00  0.00            
ATOM    606  HG2 ARG X  39      20.874  33.309  41.024  0.00  0.00            
ATOM    607  HG3 ARG X  39      20.997  32.578  39.470  0.00  0.00            
ATOM    608  CD  ARG X  39      19.054  32.960  40.084  0.00  0.00            
ATOM    609  HD2 ARG X  39      19.089  33.889  39.515  0.00  0.00            
ATOM    610  HD3 ARG X  39      18.519  32.268  39.434  0.00  0.00            
ATOM    611  NE  ARG X  39      18.184  33.198  41.239  0.00  0.00            
ATOM    612  HE  ARG X  39      17.418  32.559  41.394  0.00  0.00            
ATOM    613  CZ  ARG X  39      18.062  34.285  42.000  0.00  0.00            
ATOM    614  NH1 ARG X  39      18.710  35.442  41.904  0.00  0.00            
ATOM    615 HH11 ARG X  39      19.413  35.695  41.224  0.00  0.00            
ATOM    616 HH12 ARG X  39      18.289  36.204  42.417  0.00  0.00            
ATOM    617  NH2 ARG X  39      17.083  34.365  42.855  0.00  0.00            
ATOM    618 HH21 ARG X  39      16.625  33.576  43.288  0.00  0.00            
ATOM    619 HH22 ARG X  39      16.917  35.265  43.282  0.00  0.00            
ATOM    620  C   ARG X  39      22.234  30.276  39.084  0.00  0.00            
ATOM    621  O   ARG X  39      21.334  30.061  38.205  0.00  0.00            
ATOM    622  N   GLY X  40      23.459  30.694  38.665  0.00  0.00            
ATOM    623  H   GLY X  40      24.123  31.025  39.350  0.00  0.00            
ATOM    624  CA  GLY X  40      23.862  30.720  37.275  0.00  0.00            
ATOM    625  HA2 GLY X  40      24.447  29.810  37.136  0.00  0.00            
ATOM    626  HA3 GLY X  40      23.029  30.746  36.572  0.00  0.00            
ATOM    627  C   GLY X  40      24.703  31.927  36.859  0.00  0.00            
ATOM    628  O   GLY X  40      25.404  32.536  37.668  0.00  0.00            
ATOM    629  N   VAL X  41      24.801  32.117  35.535  0.00  0.00            
ATOM    630  H   VAL X  41      24.241  31.480  34.988  0.00  0.00            
ATOM    631  CA  VAL X  41      25.644  33.160  34.866  0.00  0.00            
ATOM    632  HA  VAL X  41      26.643  33.198  35.299  0.00  0.00            
ATOM    633  CB  VAL X  41      25.579  32.719  33.370  0.00  0.00            
ATOM    634  HB  VAL X  41      24.540  32.606  33.060  0.00  0.00            
ATOM    635  CG1 VAL X  41      26.180  33.792  32.492  0.00  0.00            
ATOM    636 HG11 VAL X  41      27.269  33.842  32.526  0.00  0.00            
ATOM    637 HG12 VAL X  41      25.827  33.590  31.481  0.00  0.00            
ATOM    638 HG13 VAL X  41      25.674  34.728  32.725  0.00  0.00            
ATOM    639  CG2 VAL X  41      26.406  31.502  33.129  0.00  0.00            
ATOM    640 HG21 VAL X  41      25.733  30.676  33.358  0.00  0.00            
ATOM    641 HG22 VAL X  41      26.587  31.422  32.057  0.00  0.00            
ATOM    642 HG23 VAL X  41      27.365  31.412  33.640  0.00  0.00            
ATOM    643  C   VAL X  41      24.991  34.490  35.071  0.00  0.00            
ATOM    644  O   VAL X  41      23.710  34.615  35.070  0.00  0.00            
ATOM    645  N   SER X  42      25.752  35.537  35.262  0.00  0.00            
ATOM    646  H   SER X  42      26.752  35.481  35.130  0.00  0.00            
ATOM    647  CA  SER X  42      25.132  36.854  35.452  0.00  0.00            
ATOM    648  HA  SER X  42      24.123  36.953  35.050  0.00  0.00            
ATOM    649  CB  SER X  42      25.039  37.264  36.868  0.00  0.00            
ATOM    650  HB2 SER X  42      24.444  36.570  37.462  0.00  0.00            
ATOM    651  HB3 SER X  42      26.005  37.326  37.370  0.00  0.00            
ATOM    652  OG  SER X  42      24.455  38.535  36.957  0.00  0.00            
ATOM    653  HG  SER X  42      23.580  38.529  36.561  0.00  0.00            
ATOM    654  C   SER X  42      26.090  37.821  34.732  0.00  0.00            
ATOM    655  O   SER X  42      27.337  37.633  34.555  0.00  0.00            
ATOM    656  N   PHE X  43      25.478  38.987  34.304  0.00  0.00            
ATOM    657  H   PHE X  43      24.472  39.034  34.225  0.00  0.00            
ATOM    658  CA  PHE X  43      26.251  40.140  33.777  0.00  0.00            
ATOM    659  HA  PHE X  43      26.890  39.780  32.971  0.00  0.00            
ATOM    660  CB  PHE X  43      25.349  41.283  33.177  0.00  0.00            
ATOM    661  HB2 PHE X  43      24.731  41.585  34.022  0.00  0.00            
ATOM    662  HB3 PHE X  43      26.011  42.136  33.023  0.00  0.00            
ATOM    663  CG  PHE X  43      24.552  40.819  31.963  0.00  0.00            
ATOM    664  CD1 PHE X  43      25.049  41.070  30.681  0.00  0.00            
ATOM    665  HD1 PHE X  43      26.035  41.492  30.557  0.00  0.00            
ATOM    666  CE1 PHE X  43      24.347  40.702  29.540  0.00  0.00            
ATOM    667  HE1 PHE X  43      24.842  40.767  28.583  0.00  0.00            
ATOM    668  CZ  PHE X  43      23.129  40.028  29.608  0.00  0.00            
ATOM    669  HZ  PHE X  43      22.489  39.796  28.770  0.00  0.00            
ATOM    670  CE2 PHE X  43      22.506  40.013  30.859  0.00  0.00            
ATOM    671  HE2 PHE X  43      21.463  39.796  31.041  0.00  0.00            
ATOM    672  CD2 PHE X  43      23.223  40.415  32.025  0.00  0.00            
ATOM    673  HD2 PHE X  43      22.766  40.297  32.996  0.00  0.00            
ATOM    674  C   PHE X  43      27.112  40.688  34.938  0.00  0.00            
ATOM    675  O   PHE X  43      26.622  40.782  36.135  0.00  0.00            
ATOM    676  N   ALA X  44      28.324  41.083  34.641  0.00  0.00            
ATOM    677  H   ALA X  44      28.629  41.106  33.678  0.00  0.00            
ATOM    678  CA  ALA X  44      29.218  41.647  35.663  0.00  0.00            
ATOM    679  HA  ALA X  44      29.180  40.967  36.514  0.00  0.00            
ATOM    680  CB  ALA X  44      30.667  41.652  35.085  0.00  0.00            
ATOM    681  HB1 ALA X  44      31.469  42.058  35.702  0.00  0.00            
ATOM    682  HB2 ALA X  44      30.985  40.661  34.761  0.00  0.00            
ATOM    683  HB3 ALA X  44      30.667  42.223  34.156  0.00  0.00            
ATOM    684  C   ALA X  44      28.900  43.075  36.191  0.00  0.00            
ATOM    685  O   ALA X  44      29.567  43.648  36.977  0.00  0.00            
ATOM    686  N   GLU X  45      27.906  43.729  35.578  0.00  0.00            
ATOM    687  H   GLU X  45      27.329  43.094  35.045  0.00  0.00            
ATOM    688  CA  GLU X  45      27.452  45.092  35.924  0.00  0.00            
ATOM    689  HA  GLU X  45      27.631  45.218  36.991  0.00  0.00            
ATOM    690  CB  GLU X  45      28.296  46.109  35.219  0.00  0.00            
ATOM    691  HB2 GLU X  45      28.069  47.022  35.770  0.00  0.00            
ATOM    692  HB3 GLU X  45      29.327  45.877  35.486  0.00  0.00            
ATOM    693  CG  GLU X  45      28.104  46.358  33.702  0.00  0.00            
ATOM    694  HG2 GLU X  45      27.880  45.441  33.158  0.00  0.00            
ATOM    695  HG3 GLU X  45      27.305  47.095  33.621  0.00  0.00            
ATOM    696  CD  GLU X  45      29.387  47.044  33.212  0.00  0.00            
ATOM    697  OE1 GLU X  45      29.877  46.908  32.022  0.00  0.00            
ATOM    698  OE2 GLU X  45      30.011  47.847  33.995  0.00  0.00            
ATOM    699  C   GLU X  45      25.964  45.262  35.633  0.00  0.00            
ATOM    700  O   GLU X  45      25.303  44.563  34.822  0.00  0.00            
ATOM    701  N   GLU X  46      25.330  46.208  36.374  0.00  0.00            
ATOM    702  H   GLU X  46      25.972  46.903  36.727  0.00  0.00            
ATOM    703  CA  GLU X  46      23.930  46.583  36.468  0.00  0.00            
ATOM    704  HA  GLU X  46      23.299  45.707  36.623  0.00  0.00            
ATOM    705  CB  GLU X  46      23.816  47.554  37.627  0.00  0.00            
ATOM    706  HB2 GLU X  46      24.173  46.966  38.473  0.00  0.00            
ATOM    707  HB3 GLU X  46      24.497  48.390  37.464  0.00  0.00            
ATOM    708  CG  GLU X  46      22.391  48.075  37.865  0.00  0.00            
ATOM    709  HG2 GLU X  46      22.545  48.870  38.595  0.00  0.00            
ATOM    710  HG3 GLU X  46      22.046  48.584  36.965  0.00  0.00            
ATOM    711  CD  GLU X  46      21.451  47.054  38.387  0.00  0.00            
ATOM    712  OE1 GLU X  46      21.575  46.612  39.572  0.00  0.00            
ATOM    713  OE2 GLU X  46      20.551  46.609  37.637  0.00  0.00            
ATOM    714  C   GLU X  46      23.410  47.187  35.136  0.00  0.00            
ATOM    715  O   GLU X  46      22.599  46.544  34.530  0.00  0.00            
ATOM    716  N   ASN X  47      23.878  48.416  34.809  0.00  0.00            
ATOM    717  H   ASN X  47      24.557  48.832  35.430  0.00  0.00            
ATOM    718  CA  ASN X  47      23.494  49.225  33.688  0.00  0.00            
ATOM    719  HA  ASN X  47      22.412  49.142  33.585  0.00  0.00            
ATOM    720  CB  ASN X  47      23.682  50.662  34.071  0.00  0.00            
ATOM    721  HB2 ASN X  47      23.379  50.865  35.099  0.00  0.00            
ATOM    722  HB3 ASN X  47      24.747  50.872  34.167  0.00  0.00            
ATOM    723  CG  ASN X  47      23.013  51.784  33.222  0.00  0.00            
ATOM    724  OD1 ASN X  47      22.259  51.578  32.325  0.00  0.00            
ATOM    725  ND2 ASN X  47      23.339  53.032  33.533  0.00  0.00            
ATOM    726 HD21 ASN X  47      22.749  53.667  33.014  0.00  0.00            
ATOM    727 HD22 ASN X  47      24.131  53.246  34.121  0.00  0.00            
ATOM    728  C   ASN X  47      24.222  48.736  32.404  0.00  0.00            
ATOM    729  O   ASN X  47      24.905  49.480  31.714  0.00  0.00            
ATOM    730  N   GLU X  48      24.070  47.469  32.093  0.00  0.00            
ATOM    731  H   GLU X  48      23.444  46.938  32.682  0.00  0.00            
ATOM    732  CA  GLU X  48      24.652  46.821  30.874  0.00  0.00            
ATOM    733  HA  GLU X  48      25.595  47.353  30.746  0.00  0.00            
ATOM    734  CB  GLU X  48      25.104  45.444  31.249  0.00  0.00            
ATOM    735  HB2 GLU X  48      25.618  45.523  32.207  0.00  0.00            
ATOM    736  HB3 GLU X  48      24.248  44.821  31.505  0.00  0.00            
ATOM    737  CG  GLU X  48      26.073  44.722  30.280  0.00  0.00            
ATOM    738  HG2 GLU X  48      26.391  43.735  30.617  0.00  0.00            
ATOM    739  HG3 GLU X  48      25.474  44.605  29.377  0.00  0.00            
ATOM    740  CD  GLU X  48      27.419  45.459  29.942  0.00  0.00            
ATOM    741  OE1 GLU X  48      28.582  44.987  30.090  0.00  0.00            
ATOM    742  OE2 GLU X  48      27.295  46.573  29.376  0.00  0.00            
ATOM    743  C   GLU X  48      23.787  46.897  29.606  0.00  0.00            
ATOM    744  O   GLU X  48      22.576  46.687  29.660  0.00  0.00            
ATOM    745  N   SER X  49      24.368  47.149  28.401  0.00  0.00            
ATOM    746  H   SER X  49      25.372  47.243  28.335  0.00  0.00            
ATOM    747  CA  SER X  49      23.549  47.319  27.176  0.00  0.00            
ATOM    748  HA  SER X  49      22.623  46.744  27.186  0.00  0.00            
ATOM    749  CB  SER X  49      23.063  48.769  27.115  0.00  0.00            
ATOM    750  HB2 SER X  49      22.402  48.817  27.980  0.00  0.00            
ATOM    751  HB3 SER X  49      23.874  49.491  27.210  0.00  0.00            
ATOM    752  OG  SER X  49      22.247  49.167  26.003  0.00  0.00            
ATOM    753  HG  SER X  49      21.828  49.986  26.276  0.00  0.00            
ATOM    754  C   SER X  49      24.337  46.918  25.911  0.00  0.00            
ATOM    755  O   SER X  49      25.554  47.056  25.760  0.00  0.00            
ATOM    756  N   LEU X  50      23.615  46.419  24.927  0.00  0.00            
ATOM    757  H   LEU X  50      22.671  46.142  25.157  0.00  0.00            
ATOM    758  CA  LEU X  50      23.985  46.472  23.557  0.00  0.00            
ATOM    759  HA  LEU X  50      24.863  45.826  23.556  0.00  0.00            
ATOM    760  CB  LEU X  50      22.876  45.833  22.611  0.00  0.00            
ATOM    761  HB2 LEU X  50      21.943  46.328  22.878  0.00  0.00            
ATOM    762  HB3 LEU X  50      23.156  45.994  21.569  0.00  0.00            
ATOM    763  CG  LEU X  50      22.826  44.273  22.853  0.00  0.00            
ATOM    764  HG  LEU X  50      22.499  44.157  23.886  0.00  0.00            
ATOM    765  CD1 LEU X  50      21.758  43.701  21.944  0.00  0.00            
ATOM    766 HD11 LEU X  50      21.653  42.647  22.201  0.00  0.00            
ATOM    767 HD12 LEU X  50      20.834  44.253  22.117  0.00  0.00            
ATOM    768 HD13 LEU X  50      22.025  43.719  20.888  0.00  0.00            
ATOM    769  CD2 LEU X  50      24.109  43.441  22.562  0.00  0.00            
ATOM    770 HD21 LEU X  50      24.884  43.615  23.309  0.00  0.00            
ATOM    771 HD22 LEU X  50      23.940  42.377  22.730  0.00  0.00            
ATOM    772 HD23 LEU X  50      24.347  43.700  21.531  0.00  0.00            
ATOM    773  C   LEU X  50      24.310  47.844  23.017  0.00  0.00            
ATOM    774  O   LEU X  50      24.984  47.962  21.999  0.00  0.00            
ATOM    775  N   ASP X  51      23.869  48.978  23.609  0.00  0.00            
ATOM    776  H   ASP X  51      23.130  48.884  24.291  0.00  0.00            
ATOM    777  CA  ASP X  51      24.258  50.331  23.103  0.00  0.00            
ATOM    778  HA  ASP X  51      24.216  50.349  22.014  0.00  0.00            
ATOM    779  CB  ASP X  51      23.321  51.374  23.682  0.00  0.00            
ATOM    780  HB2 ASP X  51      23.270  51.283  24.767  0.00  0.00            
ATOM    781  HB3 ASP X  51      23.771  52.338  23.446  0.00  0.00            
ATOM    782  CG  ASP X  51      21.826  51.516  23.251  0.00  0.00            
ATOM    783  OD1 ASP X  51      21.559  51.091  22.121  0.00  0.00            
ATOM    784  OD2 ASP X  51      21.015  52.063  24.077  0.00  0.00            
ATOM    785  C   ASP X  51      25.656  50.757  23.679  0.00  0.00            
ATOM    786  O   ASP X  51      26.411  51.461  22.977  0.00  0.00            
ATOM    787  N   ASP X  52      26.045  50.227  24.838  0.00  0.00            
ATOM    788  H   ASP X  52      25.523  49.443  25.204  0.00  0.00            
ATOM    789  CA  ASP X  52      27.409  50.418  25.344  0.00  0.00            
ATOM    790  HA  ASP X  52      27.573  51.495  25.381  0.00  0.00            
ATOM    791  CB  ASP X  52      27.447  49.729  26.746  0.00  0.00            
ATOM    792  HB2 ASP X  52      26.620  50.072  27.367  0.00  0.00            
ATOM    793  HB3 ASP X  52      27.482  48.671  26.484  0.00  0.00            
ATOM    794  CG  ASP X  52      28.785  50.068  27.437  0.00  0.00            
ATOM    795  OD1 ASP X  52      29.340  49.230  28.165  0.00  0.00            
ATOM    796  OD2 ASP X  52      29.205  51.232  27.382  0.00  0.00            
ATOM    797  C   ASP X  52      28.408  49.785  24.282  0.00  0.00            
ATOM    798  O   ASP X  52      28.094  49.071  23.335  0.00  0.00            
ATOM    799  N   GLN X  53      29.746  49.962  24.422  0.00  0.00            
ATOM    800  H   GLN X  53      29.999  50.555  25.200  0.00  0.00            
ATOM    801  CA  GLN X  53      30.789  49.443  23.521  0.00  0.00            
ATOM    802  HA  GLN X  53      30.466  49.432  22.480  0.00  0.00            
ATOM    803  CB  GLN X  53      32.078  50.265  23.647  0.00  0.00            
ATOM    804  HB2 GLN X  53      31.954  51.348  23.656  0.00  0.00            
ATOM    805  HB3 GLN X  53      32.548  50.082  24.613  0.00  0.00            
ATOM    806  CG  GLN X  53      33.179  49.942  22.580  0.00  0.00            
ATOM    807  HG2 GLN X  53      34.043  50.576  22.778  0.00  0.00            
ATOM    808  HG3 GLN X  53      33.515  48.908  22.515  0.00  0.00            
ATOM    809  CD  GLN X  53      32.814  50.326  21.136  0.00  0.00            
ATOM    810  OE1 GLN X  53      31.720  50.767  20.812  0.00  0.00            
ATOM    811  NE2 GLN X  53      33.791  50.222  20.305  0.00  0.00            
ATOM    812 HE21 GLN X  53      33.521  50.385  19.346  0.00  0.00            
ATOM    813 HE22 GLN X  53      34.657  49.749  20.520  0.00  0.00            
ATOM    814  C   GLN X  53      31.050  47.934  23.815  0.00  0.00            
ATOM    815  O   GLN X  53      31.300  47.232  22.861  0.00  0.00            
ATOM    816  N   ASN X  54      31.063  47.448  25.050  0.00  0.00            
ATOM    817  H   ASN X  54      30.995  48.078  25.837  0.00  0.00            
ATOM    818  CA  ASN X  54      31.194  45.985  25.429  0.00  0.00            
ATOM    819  HA  ASN X  54      31.130  45.360  24.538  0.00  0.00            
ATOM    820  CB  ASN X  54      32.635  45.737  25.927  0.00  0.00            
ATOM    821  HB2 ASN X  54      33.247  45.763  25.025  0.00  0.00            
ATOM    822  HB3 ASN X  54      33.020  46.532  26.567  0.00  0.00            
ATOM    823  CG  ASN X  54      32.760  44.406  26.588  0.00  0.00            
ATOM    824  OD1 ASN X  54      32.852  43.339  26.001  0.00  0.00            
ATOM    825  ND2 ASN X  54      32.779  44.353  27.901  0.00  0.00            
ATOM    826 HD21 ASN X  54      32.899  43.437  28.308  0.00  0.00            
ATOM    827 HD22 ASN X  54      32.465  45.153  28.433  0.00  0.00            
ATOM    828  C   ASN X  54      30.129  45.422  26.386  0.00  0.00            
ATOM    829  O   ASN X  54      29.643  46.059  27.333  0.00  0.00            
ATOM    830  N   ILE X  55      29.828  44.139  26.203  0.00  0.00            
ATOM    831  H   ILE X  55      30.288  43.572  25.505  0.00  0.00            
ATOM    832  CA  ILE X  55      29.047  43.290  27.181  0.00  0.00            
ATOM    833  HA  ILE X  55      28.368  43.918  27.758  0.00  0.00            
ATOM    834  CB  ILE X  55      28.123  42.370  26.363  0.00  0.00            
ATOM    835  HB  ILE X  55      28.759  41.786  25.697  0.00  0.00            
ATOM    836  CG2 ILE X  55      27.383  41.321  27.254  0.00  0.00            
ATOM    837 HG21 ILE X  55      26.993  41.866  28.114  0.00  0.00            
ATOM    838 HG22 ILE X  55      26.527  40.970  26.679  0.00  0.00            
ATOM    839 HG23 ILE X  55      28.005  40.446  27.442  0.00  0.00            
ATOM    840  CG1 ILE X  55      27.012  43.074  25.477  0.00  0.00            
ATOM    841 HG12 ILE X  55      27.493  43.899  24.951  0.00  0.00            
ATOM    842 HG13 ILE X  55      26.660  42.314  24.779  0.00  0.00            
ATOM    843  CD1 ILE X  55      25.847  43.659  26.263  0.00  0.00            
ATOM    844 HD11 ILE X  55      25.389  44.294  25.505  0.00  0.00            
ATOM    845 HD12 ILE X  55      25.116  42.899  26.538  0.00  0.00            
ATOM    846 HD13 ILE X  55      26.120  44.250  27.137  0.00  0.00            
ATOM    847  C   ILE X  55      29.984  42.415  28.043  0.00  0.00            
ATOM    848  O   ILE X  55      30.718  41.578  27.525  0.00  0.00            
ATOM    849  N   SER X  56      29.938  42.575  29.397  0.00  0.00            
ATOM    850  H   SER X  56      29.498  43.423  29.725  0.00  0.00            
ATOM    851  CA  SER X  56      30.828  41.801  30.364  0.00  0.00            
ATOM    852  HA  SER X  56      31.515  41.227  29.742  0.00  0.00            
ATOM    853  CB  SER X  56      31.663  42.759  31.266  0.00  0.00            
ATOM    854  HB2 SER X  56      30.990  43.420  31.813  0.00  0.00            
ATOM    855  HB3 SER X  56      32.156  42.197  32.059  0.00  0.00            
ATOM    856  OG  SER X  56      32.614  43.505  30.506  0.00  0.00            
ATOM    857  HG  SER X  56      32.270  44.366  30.254  0.00  0.00            
ATOM    858  C   SER X  56      30.009  40.761  31.158  0.00  0.00            
ATOM    859  O   SER X  56      29.017  41.102  31.803  0.00  0.00            
ATOM    860  N   ILE X  57      30.421  39.444  31.215  0.00  0.00            
ATOM    861  H   ILE X  57      31.230  39.223  30.652  0.00  0.00            
ATOM    862  CA  ILE X  57      29.703  38.348  31.781  0.00  0.00            
ATOM    863  HA  ILE X  57      28.989  38.820  32.457  0.00  0.00            
ATOM    864  CB  ILE X  57      28.962  37.582  30.698  0.00  0.00            
ATOM    865  HB  ILE X  57      29.605  37.081  29.974  0.00  0.00            
ATOM    866  CG2 ILE X  57      28.153  36.535  31.445  0.00  0.00            
ATOM    867 HG21 ILE X  57      27.340  37.021  31.985  0.00  0.00            
ATOM    868 HG22 ILE X  57      27.747  35.841  30.709  0.00  0.00            
ATOM    869 HG23 ILE X  57      28.750  35.899  32.098  0.00  0.00            
ATOM    870  CG1 ILE X  57      28.012  38.473  29.945  0.00  0.00            
ATOM    871 HG12 ILE X  57      27.356  39.006  30.634  0.00  0.00            
ATOM    872 HG13 ILE X  57      28.635  39.007  29.227  0.00  0.00            
ATOM    873  CD1 ILE X  57      27.021  37.750  29.066  0.00  0.00            
ATOM    874 HD11 ILE X  57      26.542  38.454  28.385  0.00  0.00            
ATOM    875 HD12 ILE X  57      27.556  37.023  28.454  0.00  0.00            
ATOM    876 HD13 ILE X  57      26.247  37.173  29.572  0.00  0.00            
ATOM    877  C   ILE X  57      30.605  37.420  32.614  0.00  0.00            
ATOM    878  O   ILE X  57      31.663  37.039  32.245  0.00  0.00            
ATOM    879  N   ALA X  58      30.114  37.004  33.824  0.00  0.00            
ATOM    880  H   ALA X  58      29.196  37.372  34.028  0.00  0.00            
ATOM    881  CA  ALA X  58      30.746  36.138  34.830  0.00  0.00            
ATOM    882  HA  ALA X  58      31.656  35.747  34.376  0.00  0.00            
ATOM    883  CB  ALA X  58      30.882  36.903  36.224  0.00  0.00            
ATOM    884  HB1 ALA X  58      29.907  37.363  36.383  0.00  0.00            
ATOM    885  HB2 ALA X  58      31.185  36.194  36.995  0.00  0.00            
ATOM    886  HB3 ALA X  58      31.637  37.667  36.040  0.00  0.00            
ATOM    887  C   ALA X  58      29.871  34.892  35.012  0.00  0.00            
ATOM    888  O   ALA X  58      28.632  34.912  35.141  0.00  0.00            
ATOM    889  N   GLY X  59      30.564  33.723  35.114  0.00  0.00            
ATOM    890  H   GLY X  59      31.548  33.733  34.887  0.00  0.00            
ATOM    891  CA  GLY X  59      29.993  32.477  35.546  0.00  0.00            
ATOM    892  HA2 GLY X  59      29.161  32.609  36.238  0.00  0.00            
ATOM    893  HA3 GLY X  59      29.642  31.909  34.685  0.00  0.00            
ATOM    894  C   GLY X  59      31.140  31.770  36.324  0.00  0.00            
ATOM    895  O   GLY X  59      32.307  32.230  36.329  0.00  0.00            
ATOM    896  N   HIE X  60      30.832  30.727  37.087  0.00  0.00            
ATOM    897  H   HIE X  60      29.886  30.379  37.029  0.00  0.00            
ATOM    898  CA  HIE X  60      31.677  29.977  37.980  0.00  0.00            
ATOM    899  HA  HIE X  60      32.675  30.287  37.671  0.00  0.00            
ATOM    900  CB  HIE X  60      31.375  30.374  39.468  0.00  0.00            
ATOM    901  HB2 HIE X  60      31.321  31.460  39.547  0.00  0.00            
ATOM    902  HB3 HIE X  60      30.427  29.952  39.801  0.00  0.00            
ATOM    903  CG  HIE X  60      32.430  30.036  40.457  0.00  0.00            
ATOM    904  ND1 HIE X  60      33.759  30.361  40.342  0.00  0.00            
ATOM    905  CE1 HIE X  60      34.445  29.570  41.206  0.00  0.00            
ATOM    906  HE1 HIE X  60      35.522  29.499  41.252  0.00  0.00            
ATOM    907  NE2 HIE X  60      33.525  28.800  41.885  0.00  0.00            
ATOM    908  HE2 HIE X  60      33.784  27.953  42.371  0.00  0.00            
ATOM    909  CD2 HIE X  60      32.241  29.126  41.453  0.00  0.00            
ATOM    910  HD2 HIE X  60      31.396  28.496  41.688  0.00  0.00            
ATOM    911  C   HIE X  60      31.499  28.453  37.791  0.00  0.00            
ATOM    912  O   HIE X  60      30.565  28.020  37.094  0.00  0.00            
ATOM    913  N   THR X  61      32.424  27.706  38.384  0.00  0.00            
ATOM    914  H   THR X  61      33.098  28.206  38.945  0.00  0.00            
ATOM    915  CA  THR X  61      32.458  26.215  38.508  0.00  0.00            
ATOM    916  HA  THR X  61      31.563  25.837  38.015  0.00  0.00            
ATOM    917  CB  THR X  61      33.686  25.522  37.920  0.00  0.00            
ATOM    918  HB  THR X  61      34.639  25.880  38.310  0.00  0.00            
ATOM    919  CG2 THR X  61      33.467  24.002  37.980  0.00  0.00            
ATOM    920 HG21 THR X  61      34.338  23.583  37.476  0.00  0.00            
ATOM    921 HG22 THR X  61      33.487  23.516  38.955  0.00  0.00            
ATOM    922 HG23 THR X  61      32.577  23.772  37.394  0.00  0.00            
ATOM    923  OG1 THR X  61      33.626  25.854  36.483  0.00  0.00            
ATOM    924  HG1 THR X  61      33.972  26.750  36.464  0.00  0.00            
ATOM    925  C   THR X  61      32.480  25.674  39.971  0.00  0.00            
ATOM    926  O   THR X  61      33.371  25.866  40.795  0.00  0.00            
ATOM    927  N   PHE X  62      31.393  25.050  40.422  0.00  0.00            
ATOM    928  H   PHE X  62      30.660  24.874  39.750  0.00  0.00            
ATOM    929  CA  PHE X  62      31.196  24.525  41.724  0.00  0.00            
ATOM    930  HA  PHE X  62      31.926  24.891  42.447  0.00  0.00            
ATOM    931  CB  PHE X  62      29.840  24.890  42.296  0.00  0.00            
ATOM    932  HB2 PHE X  62      29.090  24.331  41.737  0.00  0.00            
ATOM    933  HB3 PHE X  62      29.799  24.514  43.318  0.00  0.00            
ATOM    934  CG  PHE X  62      29.546  26.359  42.206  0.00  0.00            
ATOM    935  CD1 PHE X  62      29.125  27.042  41.023  0.00  0.00            
ATOM    936  HD1 PHE X  62      29.168  26.559  40.059  0.00  0.00            
ATOM    937  CE1 PHE X  62      28.644  28.389  41.113  0.00  0.00            
ATOM    938  HE1 PHE X  62      28.285  28.921  40.244  0.00  0.00            
ATOM    939  CZ  PHE X  62      28.622  29.003  42.340  0.00  0.00            
ATOM    940  HZ  PHE X  62      28.348  30.048  42.345  0.00  0.00            
ATOM    941  CE2 PHE X  62      29.093  28.349  43.489  0.00  0.00            
ATOM    942  HE2 PHE X  62      29.007  28.957  44.377  0.00  0.00            
ATOM    943  CD2 PHE X  62      29.605  27.015  43.482  0.00  0.00            
ATOM    944  HD2 PHE X  62      29.977  26.546  44.381  0.00  0.00            
ATOM    945  C   PHE X  62      31.511  23.023  41.696  0.00  0.00            
ATOM    946  O   PHE X  62      31.496  22.390  40.607  0.00  0.00            
ATOM    947  N   ILE X  63      32.070  22.546  42.820  0.00  0.00            
ATOM    948  H   ILE X  63      32.201  23.171  43.602  0.00  0.00            
ATOM    949  CA  ILE X  63      32.576  21.195  42.908  0.00  0.00            
ATOM    950  HA  ILE X  63      32.879  20.831  41.926  0.00  0.00            
ATOM    951  CB  ILE X  63      33.767  21.286  43.912  0.00  0.00            
ATOM    952  HB  ILE X  63      33.552  21.786  44.857  0.00  0.00            
ATOM    953  CG2 ILE X  63      34.163  19.901  44.427  0.00  0.00            
ATOM    954 HG21 ILE X  63      35.221  19.831  44.682  0.00  0.00            
ATOM    955 HG22 ILE X  63      33.559  19.644  45.297  0.00  0.00            
ATOM    956 HG23 ILE X  63      33.994  19.194  43.615  0.00  0.00            
ATOM    957  CG1 ILE X  63      34.966  21.872  43.114  0.00  0.00            
ATOM    958 HG12 ILE X  63      35.701  21.163  42.734  0.00  0.00            
ATOM    959 HG13 ILE X  63      34.579  22.381  42.231  0.00  0.00            
ATOM    960  CD1 ILE X  63      35.686  22.932  43.933  0.00  0.00            
ATOM    961 HD11 ILE X  63      35.710  23.800  43.274  0.00  0.00            
ATOM    962 HD12 ILE X  63      35.137  23.179  44.842  0.00  0.00            
ATOM    963 HD13 ILE X  63      36.689  22.597  44.196  0.00  0.00            
ATOM    964  C   ILE X  63      31.463  20.269  43.387  0.00  0.00            
ATOM    965  O   ILE X  63      30.763  20.555  44.368  0.00  0.00            
ATOM    966  N   GLY X  64      31.260  19.094  42.752  0.00  0.00            
ATOM    967  H   GLY X  64      31.978  18.751  42.129  0.00  0.00            
ATOM    968  CA  GLY X  64      30.182  18.145  43.161  0.00  0.00            
ATOM    969  HA2 GLY X  64      30.328  17.257  42.547  0.00  0.00            
ATOM    970  HA3 GLY X  64      30.425  17.831  44.176  0.00  0.00            
ATOM    971  C   GLY X  64      28.715  18.615  42.997  0.00  0.00            
ATOM    972  O   GLY X  64      27.854  17.840  43.344  0.00  0.00            
ATOM    973  N   ARG X  65      28.421  19.817  42.509  0.00  0.00            
ATOM    974  H   ARG X  65      29.152  20.482  42.302  0.00  0.00            
ATOM    975  CA  ARG X  65      27.052  20.347  42.126  0.00  0.00            
ATOM    976  HA  ARG X  65      26.352  19.932  42.851  0.00  0.00            
ATOM    977  CB  ARG X  65      26.872  21.848  42.349  0.00  0.00            
ATOM    978  HB2 ARG X  65      27.891  22.201  42.190  0.00  0.00            
ATOM    979  HB3 ARG X  65      26.100  22.381  41.793  0.00  0.00            
ATOM    980  CG  ARG X  65      26.580  22.093  43.832  0.00  0.00            
ATOM    981  HG2 ARG X  65      25.503  21.956  43.928  0.00  0.00            
ATOM    982  HG3 ARG X  65      27.185  21.439  44.460  0.00  0.00            
ATOM    983  CD  ARG X  65      26.787  23.535  44.341  0.00  0.00            
ATOM    984  HD2 ARG X  65      26.595  23.542  45.414  0.00  0.00            
ATOM    985  HD3 ARG X  65      27.774  23.915  44.076  0.00  0.00            
ATOM    986  NE  ARG X  65      25.781  24.437  43.784  0.00  0.00            
ATOM    987  HE  ARG X  65      25.242  24.141  42.983  0.00  0.00            
ATOM    988  CZ  ARG X  65      25.701  25.735  44.117  0.00  0.00            
ATOM    989  NH1 ARG X  65      26.278  26.311  45.114  0.00  0.00            
ATOM    990 HH11 ARG X  65      26.935  25.835  45.717  0.00  0.00            
ATOM    991 HH12 ARG X  65      26.084  27.286  45.292  0.00  0.00            
ATOM    992  NH2 ARG X  65      24.971  26.579  43.431  0.00  0.00            
ATOM    993 HH21 ARG X  65      24.567  26.230  42.574  0.00  0.00            
ATOM    994 HH22 ARG X  65      24.870  27.515  43.798  0.00  0.00            
ATOM    995  C   ARG X  65      26.549  19.888  40.715  0.00  0.00            
ATOM    996  O   ARG X  65      27.403  19.627  39.921  0.00  0.00            
ATOM    997  N   PRO X  66      25.224  19.826  40.429  0.00  0.00            
ATOM    998  CD  PRO X  66      24.114  20.183  41.288  0.00  0.00            
ATOM    999  HD2 PRO X  66      24.186  21.258  41.452  0.00  0.00            
ATOM   1000  HD3 PRO X  66      24.108  19.539  42.167  0.00  0.00            
ATOM   1001  CG  PRO X  66      22.913  19.784  40.460  0.00  0.00            
ATOM   1002  HG2 PRO X  66      22.433  20.675  40.054  0.00  0.00            
ATOM   1003  HG3 PRO X  66      22.171  19.271  41.073  0.00  0.00            
ATOM   1004  CB  PRO X  66      23.433  18.947  39.322  0.00  0.00            
ATOM   1005  HB2 PRO X  66      22.871  19.025  38.392  0.00  0.00            
ATOM   1006  HB3 PRO X  66      23.674  17.935  39.645  0.00  0.00            
ATOM   1007  CA  PRO X  66      24.786  19.491  39.082  0.00  0.00            
ATOM   1008  HA  PRO X  66      25.403  18.748  38.577  0.00  0.00            
ATOM   1009  C   PRO X  66      24.718  20.715  38.137  0.00  0.00            
ATOM   1010  O   PRO X  66      24.275  20.496  37.039  0.00  0.00            
ATOM   1011  N   ASN X  67      25.249  21.891  38.502  0.00  0.00            
ATOM   1012  H   ASN X  67      25.740  21.910  39.384  0.00  0.00            
ATOM   1013  CA  ASN X  67      25.527  22.991  37.558  0.00  0.00            
ATOM   1014  HA  ASN X  67      24.869  23.002  36.690  0.00  0.00            
ATOM   1015  CB  ASN X  67      25.480  24.329  38.270  0.00  0.00            
ATOM   1016  HB2 ASN X  67      25.724  25.076  37.516  0.00  0.00            
ATOM   1017  HB3 ASN X  67      24.499  24.469  38.725  0.00  0.00            
ATOM   1018  CG  ASN X  67      26.566  24.416  39.371  0.00  0.00            
ATOM   1019  OD1 ASN X  67      27.353  23.518  39.649  0.00  0.00            
ATOM   1020  ND2 ASN X  67      26.418  25.441  40.170  0.00  0.00            
ATOM   1021 HD21 ASN X  67      27.147  25.572  40.857  0.00  0.00            
ATOM   1022 HD22 ASN X  67      25.800  26.192  39.899  0.00  0.00            
ATOM   1023  C   ASN X  67      26.820  22.756  36.685  0.00  0.00            
ATOM   1024  O   ASN X  67      27.791  22.126  37.136  0.00  0.00            
ATOM   1025  N   TYR X  68      26.890  23.284  35.471  0.00  0.00            
ATOM   1026  H   TYR X  68      26.103  23.812  35.121  0.00  0.00            
ATOM   1027  CA  TYR X  68      27.980  23.137  34.470  0.00  0.00            
ATOM   1028  HA  TYR X  68      28.222  22.075  34.468  0.00  0.00            
ATOM   1029  CB  TYR X  68      27.482  23.638  33.105  0.00  0.00            
ATOM   1030  HB2 TYR X  68      26.565  23.082  32.904  0.00  0.00            
ATOM   1031  HB3 TYR X  68      27.277  24.707  33.060  0.00  0.00            
ATOM   1032  CG  TYR X  68      28.526  23.395  32.045  0.00  0.00            
ATOM   1033  CD1 TYR X  68      29.514  24.407  31.844  0.00  0.00            
ATOM   1034  HD1 TYR X  68      29.384  25.396  32.259  0.00  0.00            
ATOM   1035  CE1 TYR X  68      30.590  24.121  30.995  0.00  0.00            
ATOM   1036  HE1 TYR X  68      31.297  24.904  30.768  0.00  0.00            
ATOM   1037  CZ  TYR X  68      30.614  23.011  30.149  0.00  0.00            
ATOM   1038  OH  TYR X  68      31.733  22.746  29.363  0.00  0.00            
ATOM   1039  HH  TYR X  68      31.725  23.083  28.465  0.00  0.00            
ATOM   1040  CE2 TYR X  68      29.588  22.044  30.320  0.00  0.00            
ATOM   1041  HE2 TYR X  68      29.797  21.125  29.793  0.00  0.00            
ATOM   1042  CD2 TYR X  68      28.508  22.201  31.291  0.00  0.00            
ATOM   1043  HD2 TYR X  68      27.725  21.475  31.450  0.00  0.00            
ATOM   1044  C   TYR X  68      29.328  23.718  34.814  0.00  0.00            
ATOM   1045  O   TYR X  68      29.427  24.766  35.414  0.00  0.00            
ATOM   1046  N   GLN X  69      30.415  23.062  34.271  0.00  0.00            
ATOM   1047  H   GLN X  69      30.204  22.362  33.574  0.00  0.00            
ATOM   1048  CA  GLN X  69      31.751  23.452  34.502  0.00  0.00            
ATOM   1049  HA  GLN X  69      31.743  23.858  35.514  0.00  0.00            
ATOM   1050  CB  GLN X  69      32.882  22.361  34.609  0.00  0.00            
ATOM   1051  HB2 GLN X  69      32.855  21.811  33.668  0.00  0.00            
ATOM   1052  HB3 GLN X  69      33.824  22.902  34.700  0.00  0.00            
ATOM   1053  CG  GLN X  69      32.645  21.381  35.784  0.00  0.00            
ATOM   1054  HG2 GLN X  69      32.044  21.826  36.577  0.00  0.00            
ATOM   1055  HG3 GLN X  69      32.099  20.528  35.381  0.00  0.00            
ATOM   1056  CD  GLN X  69      33.969  20.906  36.379  0.00  0.00            
ATOM   1057  OE1 GLN X  69      34.897  20.651  35.638  0.00  0.00            
ATOM   1058  NE2 GLN X  69      34.063  20.662  37.628  0.00  0.00            
ATOM   1059 HE21 GLN X  69      34.937  20.348  38.027  0.00  0.00            
ATOM   1060 HE22 GLN X  69      33.158  20.702  38.074  0.00  0.00            
ATOM   1061  C   GLN X  69      32.302  24.644  33.654  0.00  0.00            
ATOM   1062  O   GLN X  69      33.062  24.442  32.698  0.00  0.00            
ATOM   1063  N   PHE X  70      31.913  25.875  34.006  0.00  0.00            
ATOM   1064  H   PHE X  70      31.305  25.956  34.808  0.00  0.00            
ATOM   1065  CA  PHE X  70      32.181  27.119  33.197  0.00  0.00            
ATOM   1066  HA  PHE X  70      31.686  26.849  32.265  0.00  0.00            
ATOM   1067  CB  PHE X  70      31.479  28.305  33.915  0.00  0.00            
ATOM   1068  HB2 PHE X  70      30.460  27.965  34.101  0.00  0.00            
ATOM   1069  HB3 PHE X  70      31.907  28.642  34.859  0.00  0.00            
ATOM   1070  CG  PHE X  70      31.357  29.505  33.037  0.00  0.00            
ATOM   1071  CD1 PHE X  70      30.521  29.296  31.956  0.00  0.00            
ATOM   1072  HD1 PHE X  70      30.058  28.359  31.683  0.00  0.00            
ATOM   1073  CE1 PHE X  70      30.251  30.376  31.130  0.00  0.00            
ATOM   1074  HE1 PHE X  70      29.740  30.243  30.188  0.00  0.00            
ATOM   1075  CZ  PHE X  70      30.722  31.607  31.347  0.00  0.00            
ATOM   1076  HZ  PHE X  70      30.408  32.391  30.674  0.00  0.00            
ATOM   1077  CE2 PHE X  70      31.577  31.855  32.445  0.00  0.00            
ATOM   1078  HE2 PHE X  70      31.950  32.860  32.582  0.00  0.00            
ATOM   1079  CD2 PHE X  70      31.929  30.785  33.267  0.00  0.00            
ATOM   1080  HD2 PHE X  70      32.645  30.983  34.052  0.00  0.00            
ATOM   1081  C   PHE X  70      33.681  27.409  32.944  0.00  0.00            
ATOM   1082  O   PHE X  70      34.086  27.997  31.986  0.00  0.00            
ATOM   1083  N   THR X  71      34.612  26.820  33.684  0.00  0.00            
ATOM   1084  H   THR X  71      34.205  26.207  34.377  0.00  0.00            
ATOM   1085  CA  THR X  71      36.081  26.837  33.361  0.00  0.00            
ATOM   1086  HA  THR X  71      36.294  27.877  33.112  0.00  0.00            
ATOM   1087  CB  THR X  71      36.854  26.292  34.578  0.00  0.00            
ATOM   1088  HB  THR X  71      36.615  26.858  35.478  0.00  0.00            
ATOM   1089  CG2 THR X  71      36.598  24.848  34.907  0.00  0.00            
ATOM   1090 HG21 THR X  71      37.050  24.590  35.864  0.00  0.00            
ATOM   1091 HG22 THR X  71      35.526  24.657  34.962  0.00  0.00            
ATOM   1092 HG23 THR X  71      37.174  24.172  34.276  0.00  0.00            
ATOM   1093  OG1 THR X  71      38.212  26.512  34.485  0.00  0.00            
ATOM   1094  HG1 THR X  71      38.215  27.365  34.926  0.00  0.00            
ATOM   1095  C   THR X  71      36.591  26.233  32.034  0.00  0.00            
ATOM   1096  O   THR X  71      37.551  26.716  31.430  0.00  0.00            
ATOM   1097  N   ASN X  72      35.911  25.228  31.531  0.00  0.00            
ATOM   1098  H   ASN X  72      35.143  24.788  32.018  0.00  0.00            
ATOM   1099  CA  ASN X  72      36.164  24.653  30.217  0.00  0.00            
ATOM   1100  HA  ASN X  72      37.133  24.153  30.185  0.00  0.00            
ATOM   1101  CB  ASN X  72      35.088  23.546  30.097  0.00  0.00            
ATOM   1102  HB2 ASN X  72      34.133  24.021  30.320  0.00  0.00            
ATOM   1103  HB3 ASN X  72      35.101  23.036  29.134  0.00  0.00            
ATOM   1104  CG  ASN X  72      35.396  22.439  31.098  0.00  0.00            
ATOM   1105  OD1 ASN X  72      36.439  22.334  31.734  0.00  0.00            
ATOM   1106  ND2 ASN X  72      34.401  21.624  31.278  0.00  0.00            
ATOM   1107 HD21 ASN X  72      34.534  20.711  31.689  0.00  0.00            
ATOM   1108 HD22 ASN X  72      33.546  21.849  30.790  0.00  0.00            
ATOM   1109  C   ASN X  72      36.165  25.597  28.946  0.00  0.00            
ATOM   1110  O   ASN X  72      36.394  25.186  27.832  0.00  0.00            
ATOM   1111  N   LEU X  73      35.814  26.861  29.161  0.00  0.00            
ATOM   1112  H   LEU X  73      35.580  27.167  30.095  0.00  0.00            
ATOM   1113  CA  LEU X  73      35.908  27.950  28.131  0.00  0.00            
ATOM   1114  HA  LEU X  73      35.164  27.695  27.376  0.00  0.00            
ATOM   1115  CB  LEU X  73      35.559  29.352  28.695  0.00  0.00            
ATOM   1116  HB2 LEU X  73      34.755  29.105  29.388  0.00  0.00            
ATOM   1117  HB3 LEU X  73      36.382  29.737  29.297  0.00  0.00            
ATOM   1118  CG  LEU X  73      35.233  30.474  27.705  0.00  0.00            
ATOM   1119  HG  LEU X  73      36.110  30.689  27.094  0.00  0.00            
ATOM   1120  CD1 LEU X  73      34.103  30.068  26.813  0.00  0.00            
ATOM   1121 HD11 LEU X  73      33.233  29.794  27.411  0.00  0.00            
ATOM   1122 HD12 LEU X  73      33.861  30.862  26.107  0.00  0.00            
ATOM   1123 HD13 LEU X  73      34.375  29.288  26.103  0.00  0.00            
ATOM   1124  CD2 LEU X  73      34.816  31.729  28.424  0.00  0.00            
ATOM   1125 HD21 LEU X  73      35.373  31.961  29.332  0.00  0.00            
ATOM   1126 HD22 LEU X  73      34.837  32.573  27.735  0.00  0.00            
ATOM   1127 HD23 LEU X  73      33.823  31.617  28.861  0.00  0.00            
ATOM   1128  C   LEU X  73      37.256  27.952  27.351  0.00  0.00            
ATOM   1129  O   LEU X  73      37.248  28.290  26.150  0.00  0.00            
ATOM   1130  N   LYS X  74      38.336  27.415  27.970  0.00  0.00            
ATOM   1131  H   LYS X  74      38.247  27.414  28.976  0.00  0.00            
ATOM   1132  CA  LYS X  74      39.675  27.202  27.274  0.00  0.00            
ATOM   1133  HA  LYS X  74      40.023  28.187  26.963  0.00  0.00            
ATOM   1134  CB  LYS X  74      40.667  26.604  28.269  0.00  0.00            
ATOM   1135  HB2 LYS X  74      41.540  26.233  27.731  0.00  0.00            
ATOM   1136  HB3 LYS X  74      41.005  27.398  28.934  0.00  0.00            
ATOM   1137  CG  LYS X  74      40.032  25.407  29.035  0.00  0.00            
ATOM   1138  HG2 LYS X  74      39.207  25.705  29.683  0.00  0.00            
ATOM   1139  HG3 LYS X  74      39.797  24.681  28.257  0.00  0.00            
ATOM   1140  CD  LYS X  74      41.086  24.704  29.896  0.00  0.00            
ATOM   1141  HD2 LYS X  74      42.010  24.447  29.376  0.00  0.00            
ATOM   1142  HD3 LYS X  74      41.280  25.275  30.804  0.00  0.00            
ATOM   1143  CE  LYS X  74      40.344  23.493  30.476  0.00  0.00            
ATOM   1144  HE2 LYS X  74      39.531  23.704  31.170  0.00  0.00            
ATOM   1145  HE3 LYS X  74      39.946  23.011  29.583  0.00  0.00            
ATOM   1146  NZ  LYS X  74      41.204  22.470  31.115  0.00  0.00            
ATOM   1147  HZ1 LYS X  74      42.020  22.228  30.571  0.00  0.00            
ATOM   1148  HZ2 LYS X  74      41.512  22.717  32.044  0.00  0.00            
ATOM   1149  HZ3 LYS X  74      40.690  21.640  31.375  0.00  0.00            
ATOM   1150  C   LYS X  74      39.600  26.414  25.888  0.00  0.00            
ATOM   1151  O   LYS X  74      40.478  26.451  25.095  0.00  0.00            
ATOM   1152  N   ALA X  75      38.621  25.571  25.699  0.00  0.00            
ATOM   1153  H   ALA X  75      37.908  25.609  26.414  0.00  0.00            
ATOM   1154  CA  ALA X  75      38.349  24.762  24.508  0.00  0.00            
ATOM   1155  HA  ALA X  75      39.326  24.343  24.265  0.00  0.00            
ATOM   1156  CB  ALA X  75      37.303  23.708  24.836  0.00  0.00            
ATOM   1157  HB1 ALA X  75      36.321  24.172  24.933  0.00  0.00            
ATOM   1158  HB2 ALA X  75      37.312  22.947  24.056  0.00  0.00            
ATOM   1159  HB3 ALA X  75      37.538  23.199  25.771  0.00  0.00            
ATOM   1160  C   ALA X  75      37.901  25.589  23.275  0.00  0.00            
ATOM   1161  O   ALA X  75      38.262  25.125  22.166  0.00  0.00            
ATOM   1162  N   ALA X  76      37.292  26.736  23.501  0.00  0.00            
ATOM   1163  H   ALA X  76      37.188  26.976  24.476  0.00  0.00            
ATOM   1164  CA  ALA X  76      36.994  27.759  22.525  0.00  0.00            
ATOM   1165  HA  ALA X  76      36.633  27.228  21.644  0.00  0.00            
ATOM   1166  CB  ALA X  76      35.909  28.703  23.037  0.00  0.00            
ATOM   1167  HB1 ALA X  76      35.779  29.371  22.185  0.00  0.00            
ATOM   1168  HB2 ALA X  76      34.993  28.156  23.263  0.00  0.00            
ATOM   1169  HB3 ALA X  76      36.120  29.226  23.969  0.00  0.00            
ATOM   1170  C   ALA X  76      38.339  28.478  22.349  0.00  0.00            
ATOM   1171  O   ALA X  76      38.929  29.061  23.284  0.00  0.00            
ATOM   1172  N   LYS X  77      38.811  28.510  21.130  0.00  0.00            
ATOM   1173  H   LYS X  77      38.360  27.910  20.454  0.00  0.00            
ATOM   1174  CA  LYS X  77      39.983  29.281  20.662  0.00  0.00            
ATOM   1175  HA  LYS X  77      40.524  29.619  21.546  0.00  0.00            
ATOM   1176  CB  LYS X  77      40.787  28.228  19.833  0.00  0.00            
ATOM   1177  HB2 LYS X  77      40.220  28.051  18.919  0.00  0.00            
ATOM   1178  HB3 LYS X  77      41.817  28.474  19.574  0.00  0.00            
ATOM   1179  CG  LYS X  77      40.921  26.786  20.405  0.00  0.00            
ATOM   1180  HG2 LYS X  77      39.902  26.403  20.453  0.00  0.00            
ATOM   1181  HG3 LYS X  77      41.481  26.119  19.750  0.00  0.00            
ATOM   1182  CD  LYS X  77      41.575  26.800  21.785  0.00  0.00            
ATOM   1183  HD2 LYS X  77      42.411  27.498  21.732  0.00  0.00            
ATOM   1184  HD3 LYS X  77      40.777  27.143  22.443  0.00  0.00            
ATOM   1185  CE  LYS X  77      42.119  25.563  22.231  0.00  0.00            
ATOM   1186  HE2 LYS X  77      41.299  24.847  22.182  0.00  0.00            
ATOM   1187  HE3 LYS X  77      42.888  25.246  21.527  0.00  0.00            
ATOM   1188  NZ  LYS X  77      42.701  25.661  23.525  0.00  0.00            
ATOM   1189  HZ1 LYS X  77      43.001  24.774  23.903  0.00  0.00            
ATOM   1190  HZ2 LYS X  77      43.551  26.206  23.563  0.00  0.00            
ATOM   1191  HZ3 LYS X  77      42.051  25.996  24.222  0.00  0.00            
ATOM   1192  C   LYS X  77      39.716  30.472  19.726  0.00  0.00            
ATOM   1193  O   LYS X  77      38.501  30.707  19.476  0.00  0.00            
ATOM   1194  N   LYS X  78      40.755  31.268  19.357  0.00  0.00            
ATOM   1195  H   LYS X  78      41.653  30.919  19.659  0.00  0.00            
ATOM   1196  CA  LYS X  78      40.660  32.525  18.571  0.00  0.00            
ATOM   1197  HA  LYS X  78      40.129  33.212  19.230  0.00  0.00            
ATOM   1198  CB  LYS X  78      42.032  33.197  18.258  0.00  0.00            
ATOM   1199  HB2 LYS X  78      42.705  32.409  17.921  0.00  0.00            
ATOM   1200  HB3 LYS X  78      41.985  33.977  17.497  0.00  0.00            
ATOM   1201  CG  LYS X  78      42.591  33.805  19.566  0.00  0.00            
ATOM   1202  HG2 LYS X  78      42.035  34.708  19.819  0.00  0.00            
ATOM   1203  HG3 LYS X  78      42.486  33.148  20.429  0.00  0.00            
ATOM   1204  CD  LYS X  78      43.999  34.379  19.466  0.00  0.00            
ATOM   1205  HD2 LYS X  78      44.254  34.583  20.506  0.00  0.00            
ATOM   1206  HD3 LYS X  78      44.675  33.626  19.061  0.00  0.00            
ATOM   1207  CE  LYS X  78      44.024  35.688  18.706  0.00  0.00            
ATOM   1208  HE2 LYS X  78      43.836  35.596  17.637  0.00  0.00            
ATOM   1209  HE3 LYS X  78      43.296  36.329  19.202  0.00  0.00            
ATOM   1210  NZ  LYS X  78      45.337  36.219  18.902  0.00  0.00            
ATOM   1211  HZ1 LYS X  78      45.511  36.388  19.883  0.00  0.00            
ATOM   1212  HZ2 LYS X  78      46.011  35.554  18.550  0.00  0.00            
ATOM   1213  HZ3 LYS X  78      45.359  37.140  18.489  0.00  0.00            
ATOM   1214  C   LYS X  78      39.952  32.310  17.256  0.00  0.00            
ATOM   1215  O   LYS X  78      40.096  31.318  16.583  0.00  0.00            
ATOM   1216  N   GLY X  79      39.041  33.201  16.882  0.00  0.00            
ATOM   1217  H   GLY X  79      39.033  34.041  17.443  0.00  0.00            
ATOM   1218  CA  GLY X  79      38.026  33.110  15.903  0.00  0.00            
ATOM   1219  HA2 GLY X  79      37.579  34.081  15.692  0.00  0.00            
ATOM   1220  HA3 GLY X  79      38.421  32.804  14.934  0.00  0.00            
ATOM   1221  C   GLY X  79      36.847  32.185  16.359  0.00  0.00            
ATOM   1222  O   GLY X  79      35.887  32.089  15.587  0.00  0.00            
ATOM   1223  N   SER X  80      36.789  31.595  17.539  0.00  0.00            
ATOM   1224  H   SER X  80      37.629  31.483  18.089  0.00  0.00            
ATOM   1225  CA  SER X  80      35.633  30.721  17.822  0.00  0.00            
ATOM   1226  HA  SER X  80      35.550  30.108  16.924  0.00  0.00            
ATOM   1227  CB  SER X  80      35.710  29.838  19.047  0.00  0.00            
ATOM   1228  HB2 SER X  80      36.606  29.254  18.839  0.00  0.00            
ATOM   1229  HB3 SER X  80      35.996  30.620  19.751  0.00  0.00            
ATOM   1230  OG  SER X  80      34.532  29.116  19.240  0.00  0.00            
ATOM   1231  HG  SER X  80      34.552  28.217  18.903  0.00  0.00            
ATOM   1232  C   SER X  80      34.296  31.520  17.948  0.00  0.00            
ATOM   1233  O   SER X  80      34.233  32.573  18.579  0.00  0.00            
ATOM   1234  N   MET X  81      33.225  31.007  17.382  0.00  0.00            
ATOM   1235  H   MET X  81      33.323  30.042  17.101  0.00  0.00            
ATOM   1236  CA  MET X  81      31.899  31.610  17.299  0.00  0.00            
ATOM   1237  HA  MET X  81      32.022  32.670  17.076  0.00  0.00            
ATOM   1238  CB  MET X  81      31.153  30.956  16.076  0.00  0.00            
ATOM   1239  HB2 MET X  81      31.647  31.185  15.132  0.00  0.00            
ATOM   1240  HB3 MET X  81      31.240  29.874  16.180  0.00  0.00            
ATOM   1241  CG  MET X  81      29.657  31.309  16.026  0.00  0.00            
ATOM   1242  HG2 MET X  81      29.241  30.738  15.197  0.00  0.00            
ATOM   1243  HG3 MET X  81      29.184  30.932  16.933  0.00  0.00            
ATOM   1244  SD  MET X  81      29.328  32.958  15.814  0.00  0.00            
ATOM   1245  CE  MET X  81      29.864  33.156  14.140  0.00  0.00            
ATOM   1246  HE1 MET X  81      29.253  32.415  13.625  0.00  0.00            
ATOM   1247  HE2 MET X  81      29.514  34.121  13.772  0.00  0.00            
ATOM   1248  HE3 MET X  81      30.946  33.032  14.082  0.00  0.00            
ATOM   1249  C   MET X  81      31.039  31.520  18.598  0.00  0.00            
ATOM   1250  O   MET X  81      30.616  30.438  19.013  0.00  0.00            
ATOM   1251  N   VAL X  82      30.870  32.724  19.225  0.00  0.00            
ATOM   1252  H   VAL X  82      31.162  33.539  18.705  0.00  0.00            
ATOM   1253  CA  VAL X  82      30.116  33.030  20.461  0.00  0.00            
ATOM   1254  HA  VAL X  82      29.989  32.123  21.051  0.00  0.00            
ATOM   1255  CB  VAL X  82      30.891  33.999  21.309  0.00  0.00            
ATOM   1256  HB  VAL X  82      31.196  34.928  20.827  0.00  0.00            
ATOM   1257  CG1 VAL X  82      30.156  34.535  22.605  0.00  0.00            
ATOM   1258 HG11 VAL X  82      30.721  35.333  23.087  0.00  0.00            
ATOM   1259 HG12 VAL X  82      29.178  34.935  22.338  0.00  0.00            
ATOM   1260 HG13 VAL X  82      30.014  33.744  23.341  0.00  0.00            
ATOM   1261  CG2 VAL X  82      32.216  33.351  21.754  0.00  0.00            
ATOM   1262 HG21 VAL X  82      31.979  32.490  22.378  0.00  0.00            
ATOM   1263 HG22 VAL X  82      32.811  33.035  20.896  0.00  0.00            
ATOM   1264 HG23 VAL X  82      32.716  34.128  22.332  0.00  0.00            
ATOM   1265  C   VAL X  82      28.697  33.438  20.152  0.00  0.00            
ATOM   1266  O   VAL X  82      28.501  34.452  19.488  0.00  0.00            
ATOM   1267  N   TYR X  83      27.640  32.664  20.432  0.00  0.00            
ATOM   1268  H   TYR X  83      27.901  31.928  21.072  0.00  0.00            
ATOM   1269  CA  TYR X  83      26.195  32.961  20.301  0.00  0.00            
ATOM   1270  HA  TYR X  83      26.090  33.663  19.474  0.00  0.00            
ATOM   1271  CB  TYR X  83      25.435  31.661  19.858  0.00  0.00            
ATOM   1272  HB2 TYR X  83      25.763  30.896  20.562  0.00  0.00            
ATOM   1273  HB3 TYR X  83      24.376  31.756  20.097  0.00  0.00            
ATOM   1274  CG  TYR X  83      25.759  31.108  18.510  0.00  0.00            
ATOM   1275  CD1 TYR X  83      26.719  30.125  18.385  0.00  0.00            
ATOM   1276  HD1 TYR X  83      27.253  29.785  19.260  0.00  0.00            
ATOM   1277  CE1 TYR X  83      27.003  29.557  17.111  0.00  0.00            
ATOM   1278  HE1 TYR X  83      27.929  29.023  16.954  0.00  0.00            
ATOM   1279  CZ  TYR X  83      26.157  29.838  16.042  0.00  0.00            
ATOM   1280  OH  TYR X  83      26.498  29.334  14.835  0.00  0.00            
ATOM   1281  HH  TYR X  83      27.077  28.572  14.913  0.00  0.00            
ATOM   1282  CE2 TYR X  83      25.232  30.828  16.183  0.00  0.00            
ATOM   1283  HE2 TYR X  83      24.736  31.185  15.292  0.00  0.00            
ATOM   1284  CD2 TYR X  83      25.023  31.551  17.402  0.00  0.00            
ATOM   1285  HD2 TYR X  83      24.196  32.246  17.402  0.00  0.00            
ATOM   1286  C   TYR X  83      25.628  33.667  21.541  0.00  0.00            
ATOM   1287  O   TYR X  83      25.850  33.216  22.677  0.00  0.00            
ATOM   1288  N   PHE X  84      24.936  34.816  21.364  0.00  0.00            
ATOM   1289  H   PHE X  84      24.966  35.251  20.453  0.00  0.00            
ATOM   1290  CA  PHE X  84      24.311  35.501  22.534  0.00  0.00            
ATOM   1291  HA  PHE X  84      24.285  34.968  23.485  0.00  0.00            
ATOM   1292  CB  PHE X  84      25.304  36.609  22.814  0.00  0.00            
ATOM   1293  HB2 PHE X  84      26.282  36.193  23.056  0.00  0.00            
ATOM   1294  HB3 PHE X  84      25.405  37.165  21.883  0.00  0.00            
ATOM   1295  CG  PHE X  84      24.885  37.546  23.858  0.00  0.00            
ATOM   1296  CD1 PHE X  84      24.721  37.014  25.142  0.00  0.00            
ATOM   1297  HD1 PHE X  84      24.791  35.949  25.305  0.00  0.00            
ATOM   1298  CE1 PHE X  84      24.382  37.792  26.256  0.00  0.00            
ATOM   1299  HE1 PHE X  84      24.310  37.351  27.239  0.00  0.00            
ATOM   1300  CZ  PHE X  84      24.215  39.191  26.013  0.00  0.00            
ATOM   1301  HZ  PHE X  84      24.074  39.823  26.877  0.00  0.00            
ATOM   1302  CE2 PHE X  84      24.466  39.729  24.753  0.00  0.00            
ATOM   1303  HE2 PHE X  84      24.635  40.790  24.646  0.00  0.00            
ATOM   1304  CD2 PHE X  84      24.767  38.919  23.599  0.00  0.00            
ATOM   1305  HD2 PHE X  84      25.039  39.311  22.630  0.00  0.00            
ATOM   1306  C   PHE X  84      22.927  36.196  22.198  0.00  0.00            
ATOM   1307  O   PHE X  84      22.680  36.575  21.037  0.00  0.00            
ATOM   1308  N   LYS X  85      22.058  36.295  23.218  0.00  0.00            
ATOM   1309  H   LYS X  85      22.321  35.878  24.100  0.00  0.00            
ATOM   1310  CA  LYS X  85      20.801  37.079  23.276  0.00  0.00            
ATOM   1311  HA  LYS X  85      20.892  37.938  22.611  0.00  0.00            
ATOM   1312  CB  LYS X  85      19.641  36.161  22.690  0.00  0.00            
ATOM   1313  HB2 LYS X  85      18.898  36.955  22.606  0.00  0.00            
ATOM   1314  HB3 LYS X  85      19.871  35.976  21.641  0.00  0.00            
ATOM   1315  CG  LYS X  85      19.179  34.972  23.579  0.00  0.00            
ATOM   1316  HG2 LYS X  85      20.082  34.370  23.677  0.00  0.00            
ATOM   1317  HG3 LYS X  85      18.941  35.326  24.582  0.00  0.00            
ATOM   1318  CD  LYS X  85      18.034  34.035  23.002  0.00  0.00            
ATOM   1319  HD2 LYS X  85      18.341  33.648  22.030  0.00  0.00            
ATOM   1320  HD3 LYS X  85      17.847  33.156  23.619  0.00  0.00            
ATOM   1321  CE  LYS X  85      16.823  34.927  22.892  0.00  0.00            
ATOM   1322  HE2 LYS X  85      16.738  35.481  23.827  0.00  0.00            
ATOM   1323  HE3 LYS X  85      17.028  35.618  22.075  0.00  0.00            
ATOM   1324  NZ  LYS X  85      15.582  34.122  22.674  0.00  0.00            
ATOM   1325  HZ1 LYS X  85      14.830  34.781  22.533  0.00  0.00            
ATOM   1326  HZ2 LYS X  85      15.528  33.491  21.888  0.00  0.00            
ATOM   1327  HZ3 LYS X  85      15.345  33.667  23.544  0.00  0.00            
ATOM   1328  C   LYS X  85      20.435  37.725  24.659  0.00  0.00            
ATOM   1329  O   LYS X  85      20.846  37.126  25.730  0.00  0.00            
ATOM   1330  N   VAL X  86      19.823  38.906  24.680  0.00  0.00            
ATOM   1331  H   VAL X  86      19.691  39.284  23.752  0.00  0.00            
ATOM   1332  CA  VAL X  86      19.304  39.558  25.918  0.00  0.00            
ATOM   1333  HA  VAL X  86      19.297  38.779  26.680  0.00  0.00            
ATOM   1334  CB  VAL X  86      20.303  40.505  26.540  0.00  0.00            
ATOM   1335  HB  VAL X  86      21.029  39.845  27.014  0.00  0.00            
ATOM   1336  CG1 VAL X  86      20.988  41.432  25.475  0.00  0.00            
ATOM   1337 HG11 VAL X  86      20.281  41.957  24.832  0.00  0.00            
ATOM   1338 HG12 VAL X  86      21.717  42.094  25.944  0.00  0.00            
ATOM   1339 HG13 VAL X  86      21.617  40.853  24.799  0.00  0.00            
ATOM   1340  CG2 VAL X  86      19.739  41.271  27.738  0.00  0.00            
ATOM   1341 HG21 VAL X  86      18.881  41.818  27.348  0.00  0.00            
ATOM   1342 HG22 VAL X  86      19.467  40.625  28.572  0.00  0.00            
ATOM   1343 HG23 VAL X  86      20.409  42.111  27.921  0.00  0.00            
ATOM   1344  C   VAL X  86      18.010  40.300  25.592  0.00  0.00            
ATOM   1345  O   VAL X  86      17.896  41.165  24.742  0.00  0.00            
ATOM   1346  N   GLY X  87      16.918  39.968  26.314  0.00  0.00            
ATOM   1347  H   GLY X  87      17.053  39.238  26.999  0.00  0.00            
ATOM   1348  CA  GLY X  87      15.592  40.531  26.030  0.00  0.00            
ATOM   1349  HA2 GLY X  87      14.973  40.149  26.842  0.00  0.00            
ATOM   1350  HA3 GLY X  87      15.621  41.621  26.033  0.00  0.00            
ATOM   1351  C   GLY X  87      15.043  40.026  24.705  0.00  0.00            
ATOM   1352  O   GLY X  87      15.226  38.817  24.370  0.00  0.00            
ATOM   1353  N   ASN X  88      14.502  40.975  23.969  0.00  0.00            
ATOM   1354  H   ASN X  88      14.627  41.902  24.351  0.00  0.00            
ATOM   1355  CA  ASN X  88      14.278  40.765  22.519  0.00  0.00            
ATOM   1356  HA  ASN X  88      13.790  39.798  22.397  0.00  0.00            
ATOM   1357  CB  ASN X  88      13.182  41.879  22.157  0.00  0.00            
ATOM   1358  HB2 ASN X  88      13.710  42.832  22.105  0.00  0.00            
ATOM   1359  HB3 ASN X  88      12.782  41.765  21.149  0.00  0.00            
ATOM   1360  CG  ASN X  88      12.053  41.891  23.049  0.00  0.00            
ATOM   1361  OD1 ASN X  88      11.535  40.855  23.476  0.00  0.00            
ATOM   1362  ND2 ASN X  88      11.505  43.015  23.410  0.00  0.00            
ATOM   1363 HD21 ASN X  88      10.664  43.065  23.967  0.00  0.00            
ATOM   1364 HD22 ASN X  88      11.758  43.770  22.789  0.00  0.00            
ATOM   1365  C   ASN X  88      15.515  40.881  21.549  0.00  0.00            
ATOM   1366  O   ASN X  88      15.231  40.689  20.412  0.00  0.00            
ATOM   1367  N   GLU X  89      16.770  41.176  21.966  0.00  0.00            
ATOM   1368  H   GLU X  89      16.957  41.293  22.952  0.00  0.00            
ATOM   1369  CA  GLU X  89      17.852  41.500  21.045  0.00  0.00            
ATOM   1370  HA  GLU X  89      17.463  41.735  20.055  0.00  0.00            
ATOM   1371  CB  GLU X  89      18.664  42.605  21.522  0.00  0.00            
ATOM   1372  HB2 GLU X  89      19.213  42.287  22.409  0.00  0.00            
ATOM   1373  HB3 GLU X  89      19.379  42.847  20.736  0.00  0.00            
ATOM   1374  CG  GLU X  89      17.843  43.874  21.972  0.00  0.00            
ATOM   1375  HG2 GLU X  89      17.429  43.661  22.958  0.00  0.00            
ATOM   1376  HG3 GLU X  89      18.524  44.718  22.084  0.00  0.00            
ATOM   1377  CD  GLU X  89      16.706  44.341  20.989  0.00  0.00            
ATOM   1378  OE1 GLU X  89      16.741  44.155  19.771  0.00  0.00            
ATOM   1379  OE2 GLU X  89      15.760  44.987  21.446  0.00  0.00            
ATOM   1380  C   GLU X  89      18.825  40.335  20.824  0.00  0.00            
ATOM   1381  O   GLU X  89      19.111  39.667  21.801  0.00  0.00            
ATOM   1382  N   THR X  90      19.375  40.111  19.614  0.00  0.00            
ATOM   1383  H   THR X  90      19.317  40.825  18.902  0.00  0.00            
ATOM   1384  CA  THR X  90      20.233  38.846  19.300  0.00  0.00            
ATOM   1385  HA  THR X  90      20.631  38.536  20.266  0.00  0.00            
ATOM   1386  CB  THR X  90      19.580  37.531  18.873  0.00  0.00            
ATOM   1387  HB  THR X  90      18.692  37.371  19.485  0.00  0.00            
ATOM   1388  CG2 THR X  90      19.117  37.602  17.429  0.00  0.00            
ATOM   1389 HG21 THR X  90      18.637  36.655  17.182  0.00  0.00            
ATOM   1390 HG22 THR X  90      18.275  38.286  17.325  0.00  0.00            
ATOM   1391 HG23 THR X  90      19.825  37.887  16.651  0.00  0.00            
ATOM   1392  OG1 THR X  90      20.465  36.453  18.816  0.00  0.00            
ATOM   1393  HG1 THR X  90      19.890  35.701  18.654  0.00  0.00            
ATOM   1394  C   THR X  90      21.427  39.258  18.501  0.00  0.00            
ATOM   1395  O   THR X  90      21.364  40.120  17.593  0.00  0.00            
ATOM   1396  N   ARG X  91      22.599  38.620  18.773  0.00  0.00            
ATOM   1397  H   ARG X  91      22.579  37.875  19.453  0.00  0.00            
ATOM   1398  CA  ARG X  91      23.971  39.040  18.200  0.00  0.00            
ATOM   1399  HA  ARG X  91      23.760  39.228  17.147  0.00  0.00            
ATOM   1400  CB  ARG X  91      24.389  40.342  18.921  0.00  0.00            
ATOM   1401  HB2 ARG X  91      23.568  41.057  18.974  0.00  0.00            
ATOM   1402  HB3 ARG X  91      24.598  40.165  19.977  0.00  0.00            
ATOM   1403  CG  ARG X  91      25.650  41.033  18.352  0.00  0.00            
ATOM   1404  HG2 ARG X  91      25.962  41.796  19.066  0.00  0.00            
ATOM   1405  HG3 ARG X  91      26.479  40.329  18.281  0.00  0.00            
ATOM   1406  CD  ARG X  91      25.253  41.727  17.034  0.00  0.00            
ATOM   1407  HD2 ARG X  91      24.692  41.080  16.360  0.00  0.00            
ATOM   1408  HD3 ARG X  91      24.679  42.642  17.180  0.00  0.00            
ATOM   1409  NE  ARG X  91      26.516  42.310  16.480  0.00  0.00            
ATOM   1410  HE  ARG X  91      26.635  43.286  16.707  0.00  0.00            
ATOM   1411  CZ  ARG X  91      27.234  41.928  15.462  0.00  0.00            
ATOM   1412  NH1 ARG X  91      27.236  40.677  15.005  0.00  0.00            
ATOM   1413 HH11 ARG X  91      26.673  39.976  15.465  0.00  0.00            
ATOM   1414 HH12 ARG X  91      27.778  40.503  14.170  0.00  0.00            
ATOM   1415  NH2 ARG X  91      28.073  42.707  14.808  0.00  0.00            
ATOM   1416 HH21 ARG X  91      28.332  43.576  15.253  0.00  0.00            
ATOM   1417 HH22 ARG X  91      28.566  42.365  13.996  0.00  0.00            
ATOM   1418  C   ARG X  91      25.018  37.948  18.281  0.00  0.00            
ATOM   1419  O   ARG X  91      25.075  37.277  19.289  0.00  0.00            
ATOM   1420  N   LYS X  92      25.849  37.809  17.309  0.00  0.00            
ATOM   1421  H   LYS X  92      25.623  38.323  16.470  0.00  0.00            
ATOM   1422  CA  LYS X  92      27.037  36.892  17.251  0.00  0.00            
ATOM   1423  HA  LYS X  92      26.959  36.149  18.045  0.00  0.00            
ATOM   1424  CB  LYS X  92      27.193  36.165  15.831  0.00  0.00            
ATOM   1425  HB2 LYS X  92      27.297  36.863  15.000  0.00  0.00            
ATOM   1426  HB3 LYS X  92      28.149  35.647  15.759  0.00  0.00            
ATOM   1427  CG  LYS X  92      25.972  35.195  15.703  0.00  0.00            
ATOM   1428  HG2 LYS X  92      26.087  34.371  16.407  0.00  0.00            
ATOM   1429  HG3 LYS X  92      25.015  35.675  15.905  0.00  0.00            
ATOM   1430  CD  LYS X  92      25.760  34.690  14.292  0.00  0.00            
ATOM   1431  HD2 LYS X  92      26.665  34.145  14.024  0.00  0.00            
ATOM   1432  HD3 LYS X  92      24.876  34.053  14.327  0.00  0.00            
ATOM   1433  CE  LYS X  92      25.604  35.738  13.248  0.00  0.00            
ATOM   1434  HE2 LYS X  92      25.020  36.517  13.740  0.00  0.00            
ATOM   1435  HE3 LYS X  92      26.542  36.215  12.964  0.00  0.00            
ATOM   1436  NZ  LYS X  92      25.047  35.262  12.013  0.00  0.00            
ATOM   1437  HZ1 LYS X  92      24.957  36.028  11.361  0.00  0.00            
ATOM   1438  HZ2 LYS X  92      25.577  34.539  11.547  0.00  0.00            
ATOM   1439  HZ3 LYS X  92      24.120  34.934  12.246  0.00  0.00            
ATOM   1440  C   LYS X  92      28.398  37.604  17.450  0.00  0.00            
ATOM   1441  O   LYS X  92      28.541  38.715  16.982  0.00  0.00            
ATOM   1442  N   TYR X  93      29.378  36.934  18.065  0.00  0.00            
ATOM   1443  H   TYR X  93      29.165  35.989  18.352  0.00  0.00            
ATOM   1444  CA  TYR X  93      30.786  37.368  18.173  0.00  0.00            
ATOM   1445  HA  TYR X  93      30.972  38.133  17.418  0.00  0.00            
ATOM   1446  CB  TYR X  93      31.012  37.979  19.630  0.00  0.00            
ATOM   1447  HB2 TYR X  93      30.914  37.098  20.265  0.00  0.00            
ATOM   1448  HB3 TYR X  93      32.034  38.356  19.622  0.00  0.00            
ATOM   1449  CG  TYR X  93      29.924  39.003  20.070  0.00  0.00            
ATOM   1450  CD1 TYR X  93      28.716  38.635  20.649  0.00  0.00            
ATOM   1451  HD1 TYR X  93      28.456  37.586  20.635  0.00  0.00            
ATOM   1452  CE1 TYR X  93      27.649  39.531  20.944  0.00  0.00            
ATOM   1453  HE1 TYR X  93      26.649  39.214  21.203  0.00  0.00            
ATOM   1454  CZ  TYR X  93      27.967  40.927  20.937  0.00  0.00            
ATOM   1455  OH  TYR X  93      27.086  41.849  21.352  0.00  0.00            
ATOM   1456  HH  TYR X  93      27.370  42.726  21.082  0.00  0.00            
ATOM   1457  CE2 TYR X  93      29.260  41.296  20.602  0.00  0.00            
ATOM   1458  HE2 TYR X  93      29.526  42.327  20.784  0.00  0.00            
ATOM   1459  CD2 TYR X  93      30.252  40.382  20.151  0.00  0.00            
ATOM   1460  HD2 TYR X  93      31.257  40.750  20.006  0.00  0.00            
ATOM   1461  C   TYR X  93      31.819  36.249  17.839  0.00  0.00            
ATOM   1462  O   TYR X  93      31.507  35.066  17.778  0.00  0.00            
ATOM   1463  N   LYS X  94      33.074  36.665  17.597  0.00  0.00            
ATOM   1464  H   LYS X  94      33.206  37.658  17.724  0.00  0.00            
ATOM   1465  CA  LYS X  94      34.200  35.752  17.364  0.00  0.00            
ATOM   1466  HA  LYS X  94      33.802  34.783  17.664  0.00  0.00            
ATOM   1467  CB  LYS X  94      34.569  35.503  15.893  0.00  0.00            
ATOM   1468  HB2 LYS X  94      35.221  34.629  15.908  0.00  0.00            
ATOM   1469  HB3 LYS X  94      33.667  35.293  15.318  0.00  0.00            
ATOM   1470  CG  LYS X  94      35.427  36.582  15.182  0.00  0.00            
ATOM   1471  HG2 LYS X  94      36.211  37.019  15.802  0.00  0.00            
ATOM   1472  HG3 LYS X  94      35.978  36.118  14.364  0.00  0.00            
ATOM   1473  CD  LYS X  94      34.603  37.680  14.601  0.00  0.00            
ATOM   1474  HD2 LYS X  94      34.033  37.370  13.725  0.00  0.00            
ATOM   1475  HD3 LYS X  94      33.821  37.984  15.296  0.00  0.00            
ATOM   1476  CE  LYS X  94      35.396  38.969  14.424  0.00  0.00            
ATOM   1477  HE2 LYS X  94      35.715  39.342  15.398  0.00  0.00            
ATOM   1478  HE3 LYS X  94      36.209  38.716  13.744  0.00  0.00            
ATOM   1479  NZ  LYS X  94      34.630  39.992  13.583  0.00  0.00            
ATOM   1480  HZ1 LYS X  94      34.247  39.676  12.704  0.00  0.00            
ATOM   1481  HZ2 LYS X  94      33.944  40.508  14.115  0.00  0.00            
ATOM   1482  HZ3 LYS X  94      35.287  40.690  13.265  0.00  0.00            
ATOM   1483  C   LYS X  94      35.384  36.074  18.287  0.00  0.00            
ATOM   1484  O   LYS X  94      35.809  37.216  18.508  0.00  0.00            
ATOM   1485  N   MET X  95      35.886  35.073  18.989  0.00  0.00            
ATOM   1486  H   MET X  95      35.410  34.211  18.768  0.00  0.00            
ATOM   1487  CA  MET X  95      36.872  35.184  20.118  0.00  0.00            
ATOM   1488  HA  MET X  95      36.447  35.851  20.868  0.00  0.00            
ATOM   1489  CB  MET X  95      37.227  33.848  20.716  0.00  0.00            
ATOM   1490  HB2 MET X  95      37.178  33.054  19.970  0.00  0.00            
ATOM   1491  HB3 MET X  95      38.210  33.930  21.178  0.00  0.00            
ATOM   1492  CG  MET X  95      36.210  33.469  21.811  0.00  0.00            
ATOM   1493  HG2 MET X  95      35.261  33.910  21.507  0.00  0.00            
ATOM   1494  HG3 MET X  95      36.006  32.398  21.825  0.00  0.00            
ATOM   1495  SD  MET X  95      36.514  34.026  23.479  0.00  0.00            
ATOM   1496  CE  MET X  95      35.509  32.786  24.369  0.00  0.00            
ATOM   1497  HE1 MET X  95      34.603  32.657  23.776  0.00  0.00            
ATOM   1498  HE2 MET X  95      35.981  31.820  24.548  0.00  0.00            
ATOM   1499  HE3 MET X  95      35.375  32.996  25.430  0.00  0.00            
ATOM   1500  C   MET X  95      38.171  35.803  19.560  0.00  0.00            
ATOM   1501  O   MET X  95      38.705  35.344  18.554  0.00  0.00            
ATOM   1502  N   THR X  96      38.628  36.870  20.198  0.00  0.00            
ATOM   1503  H   THR X  96      38.068  37.368  20.875  0.00  0.00            
ATOM   1504  CA  THR X  96      39.830  37.543  19.766  0.00  0.00            
ATOM   1505  HA  THR X  96      40.348  37.042  18.948  0.00  0.00            
ATOM   1506  CB  THR X  96      39.542  39.030  19.428  0.00  0.00            
ATOM   1507  HB  THR X  96      40.528  39.494  19.447  0.00  0.00            
ATOM   1508  CG2 THR X  96      38.935  39.007  17.994  0.00  0.00            
ATOM   1509 HG21 THR X  96      38.618  40.003  17.684  0.00  0.00            
ATOM   1510 HG22 THR X  96      39.695  38.666  17.291  0.00  0.00            
ATOM   1511 HG23 THR X  96      38.028  38.405  17.950  0.00  0.00            
ATOM   1512  OG1 THR X  96      38.740  39.721  20.247  0.00  0.00            
ATOM   1513  HG1 THR X  96      39.323  40.271  20.775  0.00  0.00            
ATOM   1514  C   THR X  96      40.993  37.549  20.862  0.00  0.00            
ATOM   1515  O   THR X  96      42.171  37.669  20.509  0.00  0.00            
ATOM   1516  N   SER X  97      40.764  37.350  22.154  0.00  0.00            
ATOM   1517  H   SER X  97      39.831  37.133  22.475  0.00  0.00            
ATOM   1518  CA  SER X  97      41.792  37.382  23.201  0.00  0.00            
ATOM   1519  HA  SER X  97      42.748  37.101  22.759  0.00  0.00            
ATOM   1520  CB  SER X  97      42.055  38.803  23.673  0.00  0.00            
ATOM   1521  HB2 SER X  97      41.955  39.474  22.819  0.00  0.00            
ATOM   1522  HB3 SER X  97      41.226  39.237  24.232  0.00  0.00            
ATOM   1523  OG  SER X  97      43.314  38.915  24.320  0.00  0.00            
ATOM   1524  HG  SER X  97      43.241  39.745  24.797  0.00  0.00            
ATOM   1525  C   SER X  97      41.445  36.556  24.446  0.00  0.00            
ATOM   1526  O   SER X  97      40.279  36.231  24.708  0.00  0.00            
ATOM   1527  N   ILE X  98      42.494  36.179  25.186  0.00  0.00            
ATOM   1528  H   ILE X  98      43.416  36.464  24.891  0.00  0.00            
ATOM   1529  CA  ILE X  98      42.429  35.587  26.493  0.00  0.00            
ATOM   1530  HA  ILE X  98      41.481  35.898  26.931  0.00  0.00            
ATOM   1531  CB  ILE X  98      42.505  34.032  26.473  0.00  0.00            
ATOM   1532  HB  ILE X  98      43.474  33.761  26.053  0.00  0.00            
ATOM   1533  CG2 ILE X  98      42.506  33.427  27.916  0.00  0.00            
ATOM   1534 HG21 ILE X  98      42.663  32.352  27.830  0.00  0.00            
ATOM   1535 HG22 ILE X  98      43.341  33.789  28.516  0.00  0.00            
ATOM   1536 HG23 ILE X  98      41.652  33.660  28.551  0.00  0.00            
ATOM   1537  CG1 ILE X  98      41.452  33.291  25.601  0.00  0.00            
ATOM   1538 HG12 ILE X  98      41.136  32.341  26.032  0.00  0.00            
ATOM   1539 HG13 ILE X  98      40.538  33.883  25.640  0.00  0.00            
ATOM   1540  CD1 ILE X  98      41.886  33.081  24.172  0.00  0.00            
ATOM   1541 HD11 ILE X  98      42.780  32.460  24.131  0.00  0.00            
ATOM   1542 HD12 ILE X  98      41.168  32.353  23.792  0.00  0.00            
ATOM   1543 HD13 ILE X  98      41.957  33.964  23.538  0.00  0.00            
ATOM   1544  C   ILE X  98      43.504  36.124  27.389  0.00  0.00            
ATOM   1545  O   ILE X  98      44.672  36.138  27.031  0.00  0.00            
ATOM   1546  N   ARG X  99      43.191  36.459  28.618  0.00  0.00            
ATOM   1547  H   ARG X  99      42.228  36.298  28.876  0.00  0.00            
ATOM   1548  CA  ARG X  99      44.078  36.992  29.691  0.00  0.00            
ATOM   1549  HA  ARG X  99      45.053  36.517  29.803  0.00  0.00            
ATOM   1550  CB  ARG X  99      44.397  38.483  29.436  0.00  0.00            
ATOM   1551  HB2 ARG X  99      45.414  38.665  29.782  0.00  0.00            
ATOM   1552  HB3 ARG X  99      44.511  38.758  28.387  0.00  0.00            
ATOM   1553  CG  ARG X  99      43.475  39.624  30.027  0.00  0.00            
ATOM   1554  HG2 ARG X  99      42.426  39.530  29.748  0.00  0.00            
ATOM   1555  HG3 ARG X  99      43.596  39.530  31.107  0.00  0.00            
ATOM   1556  CD  ARG X  99      44.045  41.001  29.562  0.00  0.00            
ATOM   1557  HD2 ARG X  99      45.027  41.159  30.007  0.00  0.00            
ATOM   1558  HD3 ARG X  99      44.130  41.003  28.475  0.00  0.00            
ATOM   1559  NE  ARG X  99      43.084  42.042  30.002  0.00  0.00            
ATOM   1560  HE  ARG X  99      42.417  42.331  29.300  0.00  0.00            
ATOM   1561  CZ  ARG X  99      43.167  42.764  31.135  0.00  0.00            
ATOM   1562  NH1 ARG X  99      44.003  42.484  32.047  0.00  0.00            
ATOM   1563 HH11 ARG X  99      44.689  41.749  31.941  0.00  0.00            
ATOM   1564 HH12 ARG X  99      44.036  43.205  32.753  0.00  0.00            
ATOM   1565  NH2 ARG X  99      42.424  43.818  31.415  0.00  0.00            
ATOM   1566 HH21 ARG X  99      41.638  44.026  30.815  0.00  0.00            
ATOM   1567 HH22 ARG X  99      42.461  44.169  32.361  0.00  0.00            
ATOM   1568  C   ARG X  99      43.538  36.718  31.128  0.00  0.00            
ATOM   1569  O   ARG X  99      42.672  35.837  31.289  0.00  0.00            
ATOM   1570  N   ASN X 100      44.044  37.383  32.196  0.00  0.00            
ATOM   1571  H   ASN X 100      44.704  38.135  32.061  0.00  0.00            
ATOM   1572  CA  ASN X 100      43.740  37.026  33.617  0.00  0.00            
ATOM   1573  HA  ASN X 100      42.970  36.256  33.652  0.00  0.00            
ATOM   1574  CB  ASN X 100      45.024  36.472  34.198  0.00  0.00            
ATOM   1575  HB2 ASN X 100      45.767  37.265  34.281  0.00  0.00            
ATOM   1576  HB3 ASN X 100      44.781  36.056  35.176  0.00  0.00            
ATOM   1577  CG  ASN X 100      45.588  35.270  33.449  0.00  0.00            
ATOM   1578  OD1 ASN X 100      45.504  34.092  33.781  0.00  0.00            
ATOM   1579  ND2 ASN X 100      46.242  35.523  32.316  0.00  0.00            
ATOM   1580 HD21 ASN X 100      46.354  34.741  31.686  0.00  0.00            
ATOM   1581 HD22 ASN X 100      46.475  36.427  31.930  0.00  0.00            
ATOM   1582  C   ASN X 100      43.248  38.162  34.452  0.00  0.00            
ATOM   1583  O   ASN X 100      43.460  39.346  34.119  0.00  0.00            
ATOM   1584  N   VAL X 101      42.549  37.907  35.554  0.00  0.00            
ATOM   1585  H   VAL X 101      42.237  36.959  35.705  0.00  0.00            
ATOM   1586  CA  VAL X 101      42.493  38.828  36.667  0.00  0.00            
ATOM   1587  HA  VAL X 101      43.441  39.356  36.763  0.00  0.00            
ATOM   1588  CB  VAL X 101      41.257  39.886  36.556  0.00  0.00            
ATOM   1589  HB  VAL X 101      41.212  40.469  35.636  0.00  0.00            
ATOM   1590  CG1 VAL X 101      39.832  39.297  36.833  0.00  0.00            
ATOM   1591 HG11 VAL X 101      39.635  38.320  36.393  0.00  0.00            
ATOM   1592 HG12 VAL X 101      39.760  39.118  37.906  0.00  0.00            
ATOM   1593 HG13 VAL X 101      39.100  40.045  36.527  0.00  0.00            
ATOM   1594  CG2 VAL X 101      41.469  41.000  37.591  0.00  0.00            
ATOM   1595 HG21 VAL X 101      41.217  40.601  38.573  0.00  0.00            
ATOM   1596 HG22 VAL X 101      42.515  41.218  37.811  0.00  0.00            
ATOM   1597 HG23 VAL X 101      40.973  41.895  37.216  0.00  0.00            
ATOM   1598  C   VAL X 101      42.379  38.002  37.994  0.00  0.00            
ATOM   1599  O   VAL X 101      42.048  36.813  38.036  0.00  0.00            
ATOM   1600  N   LYS X 102      42.652  38.628  39.175  0.00  0.00            
ATOM   1601  H   LYS X 102      42.865  39.612  39.103  0.00  0.00            
ATOM   1602  CA  LYS X 102      42.467  38.019  40.550  0.00  0.00            
ATOM   1603  HA  LYS X 102      43.028  37.085  40.586  0.00  0.00            
ATOM   1604  CB  LYS X 102      43.076  38.880  41.660  0.00  0.00            
ATOM   1605  HB2 LYS X 102      42.926  38.465  42.657  0.00  0.00            
ATOM   1606  HB3 LYS X 102      44.151  38.914  41.481  0.00  0.00            
ATOM   1607  CG  LYS X 102      42.410  40.294  41.792  0.00  0.00            
ATOM   1608  HG2 LYS X 102      42.246  40.809  40.846  0.00  0.00            
ATOM   1609  HG3 LYS X 102      41.417  40.095  42.196  0.00  0.00            
ATOM   1610  CD  LYS X 102      43.012  41.170  42.886  0.00  0.00            
ATOM   1611  HD2 LYS X 102      42.621  42.184  42.801  0.00  0.00            
ATOM   1612  HD3 LYS X 102      42.792  40.767  43.875  0.00  0.00            
ATOM   1613  CE  LYS X 102      44.504  41.288  42.660  0.00  0.00            
ATOM   1614  HE2 LYS X 102      44.985  40.313  42.737  0.00  0.00            
ATOM   1615  HE3 LYS X 102      44.734  41.526  41.621  0.00  0.00            
ATOM   1616  NZ  LYS X 102      45.145  42.062  43.686  0.00  0.00            
ATOM   1617  HZ1 LYS X 102      46.073  42.366  43.431  0.00  0.00            
ATOM   1618  HZ2 LYS X 102      44.727  42.954  43.912  0.00  0.00            
ATOM   1619  HZ3 LYS X 102      45.218  41.529  44.540  0.00  0.00            
ATOM   1620  C   LYS X 102      40.998  37.637  40.876  0.00  0.00            
ATOM   1621  O   LYS X 102      40.049  38.230  40.323  0.00  0.00            
ATOM   1622  N   PRO X 103      40.836  36.516  41.646  0.00  0.00            
ATOM   1623  CD  PRO X 103      41.868  35.987  42.498  0.00  0.00            
ATOM   1624  HD2 PRO X 103      42.194  36.721  43.235  0.00  0.00            
ATOM   1625  HD3 PRO X 103      42.712  35.651  41.895  0.00  0.00            
ATOM   1626  CG  PRO X 103      41.161  34.847  43.288  0.00  0.00            
ATOM   1627  HG2 PRO X 103      40.633  35.223  44.165  0.00  0.00            
ATOM   1628  HG3 PRO X 103      41.748  33.992  43.623  0.00  0.00            
ATOM   1629  CB  PRO X 103      40.097  34.384  42.265  0.00  0.00            
ATOM   1630  HB2 PRO X 103      39.271  33.819  42.697  0.00  0.00            
ATOM   1631  HB3 PRO X 103      40.458  33.711  41.488  0.00  0.00            
ATOM   1632  CA  PRO X 103      39.666  35.626  41.649  0.00  0.00            
ATOM   1633  HA  PRO X 103      39.446  35.411  40.603  0.00  0.00            
ATOM   1634  C   PRO X 103      38.376  36.278  42.306  0.00  0.00            
ATOM   1635  O   PRO X 103      37.261  35.929  41.883  0.00  0.00            
ATOM   1636  N   THR X 104      38.598  37.181  43.285  0.00  0.00            
ATOM   1637  H   THR X 104      39.489  37.341  43.734  0.00  0.00            
ATOM   1638  CA  THR X 104      37.635  38.135  43.924  0.00  0.00            
ATOM   1639  HA  THR X 104      36.725  37.581  44.157  0.00  0.00            
ATOM   1640  CB  THR X 104      38.284  38.742  45.206  0.00  0.00            
ATOM   1641  HB  THR X 104      37.595  39.334  45.808  0.00  0.00            
ATOM   1642  CG2 THR X 104      38.694  37.521  46.108  0.00  0.00            
ATOM   1643 HG21 THR X 104      38.906  37.880  47.116  0.00  0.00            
ATOM   1644 HG22 THR X 104      37.986  36.698  46.202  0.00  0.00            
ATOM   1645 HG23 THR X 104      39.624  37.095  45.734  0.00  0.00            
ATOM   1646  OG1 THR X 104      39.439  39.448  44.923  0.00  0.00            
ATOM   1647  HG1 THR X 104      39.272  40.381  45.077  0.00  0.00            
ATOM   1648  C   THR X 104      37.142  39.295  43.025  0.00  0.00            
ATOM   1649  O   THR X 104      36.238  40.019  43.388  0.00  0.00            
ATOM   1650  N   ALA X 105      37.773  39.629  41.894  0.00  0.00            
ATOM   1651  H   ALA X 105      38.422  38.952  41.519  0.00  0.00            
ATOM   1652  CA  ALA X 105      37.636  40.799  41.023  0.00  0.00            
ATOM   1653  HA  ALA X 105      36.882  41.378  41.557  0.00  0.00            
ATOM   1654  CB  ALA X 105      38.961  41.626  41.166  0.00  0.00            
ATOM   1655  HB1 ALA X 105      38.779  42.621  40.762  0.00  0.00            
ATOM   1656  HB2 ALA X 105      39.299  41.550  42.200  0.00  0.00            
ATOM   1657  HB3 ALA X 105      39.674  41.148  40.494  0.00  0.00            
ATOM   1658  C   ALA X 105      37.277  40.537  39.552  0.00  0.00            
ATOM   1659  O   ALA X 105      37.260  39.473  39.073  0.00  0.00            
ATOM   1660  N   VAL X 106      37.054  41.658  38.867  0.00  0.00            
ATOM   1661  H   VAL X 106      36.888  42.456  39.463  0.00  0.00            
ATOM   1662  CA  VAL X 106      36.715  41.771  37.402  0.00  0.00            
ATOM   1663  HA  VAL X 106      36.770  40.762  36.995  0.00  0.00            
ATOM   1664  CB  VAL X 106      35.301  42.398  37.077  0.00  0.00            
ATOM   1665  HB  VAL X 106      35.322  43.425  37.442  0.00  0.00            
ATOM   1666  CG1 VAL X 106      35.055  42.356  35.599  0.00  0.00            
ATOM   1667 HG11 VAL X 106      35.088  41.327  35.241  0.00  0.00            
ATOM   1668 HG12 VAL X 106      34.011  42.520  35.332  0.00  0.00            
ATOM   1669 HG13 VAL X 106      35.541  43.245  35.199  0.00  0.00            
ATOM   1670  CG2 VAL X 106      34.142  41.723  37.829  0.00  0.00            
ATOM   1671 HG21 VAL X 106      33.992  40.678  37.555  0.00  0.00            
ATOM   1672 HG22 VAL X 106      34.423  41.691  38.881  0.00  0.00            
ATOM   1673 HG23 VAL X 106      33.228  42.308  37.725  0.00  0.00            
ATOM   1674  C   VAL X 106      37.705  42.752  36.733  0.00  0.00            
ATOM   1675  O   VAL X 106      38.210  42.391  35.670  0.00  0.00            
ATOM   1676  N   GLY X 107      38.126  43.782  37.538  0.00  0.00            
ATOM   1677  H   GLY X 107      37.505  44.079  38.277  0.00  0.00            
ATOM   1678  CA  GLY X 107      39.210  44.670  37.231  0.00  0.00            
ATOM   1679  HA2 GLY X 107      39.242  45.393  38.046  0.00  0.00            
ATOM   1680  HA3 GLY X 107      40.176  44.176  37.341  0.00  0.00            
ATOM   1681  C   GLY X 107      39.093  45.609  36.007  0.00  0.00            
ATOM   1682  O   GLY X 107      37.973  45.915  35.547  0.00  0.00            
ATOM   1683  N   VAL X 108      40.214  46.036  35.460  0.00  0.00            
ATOM   1684  H   VAL X 108      41.087  45.757  35.885  0.00  0.00            
ATOM   1685  CA  VAL X 108      40.241  46.905  34.259  0.00  0.00            
ATOM   1686  HA  VAL X 108      39.405  47.593  34.381  0.00  0.00            
ATOM   1687  CB  VAL X 108      41.553  47.756  34.159  0.00  0.00            
ATOM   1688  HB  VAL X 108      42.469  47.170  34.090  0.00  0.00            
ATOM   1689  CG1 VAL X 108      41.588  48.690  32.874  0.00  0.00            
ATOM   1690 HG11 VAL X 108      41.685  48.146  31.934  0.00  0.00            
ATOM   1691 HG12 VAL X 108      40.695  49.309  32.778  0.00  0.00            
ATOM   1692 HG13 VAL X 108      42.393  49.422  32.940  0.00  0.00            
ATOM   1693  CG2 VAL X 108      41.675  48.626  35.424  0.00  0.00            
ATOM   1694 HG21 VAL X 108      41.767  47.957  36.279  0.00  0.00            
ATOM   1695 HG22 VAL X 108      42.559  49.257  35.325  0.00  0.00            
ATOM   1696 HG23 VAL X 108      40.798  49.233  35.647  0.00  0.00            
ATOM   1697  C   VAL X 108      39.991  46.076  33.026  0.00  0.00            
ATOM   1698  O   VAL X 108      40.322  44.849  32.962  0.00  0.00            
ATOM   1699  N   LEU X 109      39.411  46.698  32.034  0.00  0.00            
ATOM   1700  H   LEU X 109      39.065  47.627  32.227  0.00  0.00            
ATOM   1701  CA  LEU X 109      38.800  46.067  30.832  0.00  0.00            
ATOM   1702  HA  LEU X 109      39.318  45.159  30.524  0.00  0.00            
ATOM   1703  CB  LEU X 109      37.267  45.847  31.001  0.00  0.00            
ATOM   1704  HB2 LEU X 109      36.832  46.741  31.448  0.00  0.00            
ATOM   1705  HB3 LEU X 109      36.747  45.664  30.061  0.00  0.00            
ATOM   1706  CG  LEU X 109      36.922  44.632  31.890  0.00  0.00            
ATOM   1707  HG  LEU X 109      37.283  44.583  32.917  0.00  0.00            
ATOM   1708  CD1 LEU X 109      35.437  44.617  31.995  0.00  0.00            
ATOM   1709 HD11 LEU X 109      34.979  44.855  31.035  0.00  0.00            
ATOM   1710 HD12 LEU X 109      34.991  43.658  32.260  0.00  0.00            
ATOM   1711 HD13 LEU X 109      35.059  45.297  32.758  0.00  0.00            
ATOM   1712  CD2 LEU X 109      37.236  43.310  31.161  0.00  0.00            
ATOM   1713 HD21 LEU X 109      38.144  43.329  30.558  0.00  0.00            
ATOM   1714 HD22 LEU X 109      37.192  42.547  31.937  0.00  0.00            
ATOM   1715 HD23 LEU X 109      36.456  43.126  30.422  0.00  0.00            
ATOM   1716  C   LEU X 109      38.783  46.971  29.638  0.00  0.00            
ATOM   1717  O   LEU X 109      38.944  46.575  28.455  0.00  0.00            
ATOM   1718  N   ASP X 110      38.802  48.237  29.891  0.00  0.00            
ATOM   1719  H   ASP X 110      38.694  48.563  30.841  0.00  0.00            
ATOM   1720  CA  ASP X 110      38.789  49.332  28.958  0.00  0.00            
ATOM   1721  HA  ASP X 110      38.374  50.231  29.413  0.00  0.00            
ATOM   1722  CB  ASP X 110      40.219  49.580  28.430  0.00  0.00            
ATOM   1723  HB2 ASP X 110      40.966  49.648  29.221  0.00  0.00            
ATOM   1724  HB3 ASP X 110      40.538  48.721  27.840  0.00  0.00            
ATOM   1725  CG  ASP X 110      40.249  50.904  27.659  0.00  0.00            
ATOM   1726  OD1 ASP X 110      39.280  51.752  27.804  0.00  0.00            
ATOM   1727  OD2 ASP X 110      41.285  51.286  27.088  0.00  0.00            
ATOM   1728  C   ASP X 110      37.719  49.061  27.926  0.00  0.00            
ATOM   1729  O   ASP X 110      38.082  48.689  26.749  0.00  0.00            
ATOM   1730  N   GLU X 111      36.424  49.118  28.331  0.00  0.00            
ATOM   1731  H   GLU X 111      36.333  49.452  29.280  0.00  0.00            
ATOM   1732  CA  GLU X 111      35.262  48.787  27.518  0.00  0.00            
ATOM   1733  HA  GLU X 111      35.469  47.752  27.248  0.00  0.00            
ATOM   1734  CB  GLU X 111      33.933  48.900  28.266  0.00  0.00            
ATOM   1735  HB2 GLU X 111      33.843  49.849  28.794  0.00  0.00            
ATOM   1736  HB3 GLU X 111      33.116  48.943  27.545  0.00  0.00            
ATOM   1737  CG  GLU X 111      33.772  47.640  29.233  0.00  0.00            
ATOM   1738  HG2 GLU X 111      34.065  46.751  28.675  0.00  0.00            
ATOM   1739  HG3 GLU X 111      34.357  47.748  30.146  0.00  0.00            
ATOM   1740  CD  GLU X 111      32.331  47.613  29.640  0.00  0.00            
ATOM   1741  OE1 GLU X 111      31.814  46.460  29.615  0.00  0.00            
ATOM   1742  OE2 GLU X 111      31.590  48.579  29.809  0.00  0.00            
ATOM   1743  C   GLU X 111      35.264  49.624  26.236  0.00  0.00            
ATOM   1744  O   GLU X 111      34.642  49.228  25.208  0.00  0.00            
ATOM   1745  N   GLN X 112      35.661  50.863  26.325  0.00  0.00            
ATOM   1746  H   GLN X 112      36.199  51.135  27.135  0.00  0.00            
ATOM   1747  CA  GLN X 112      35.524  51.910  25.356  0.00  0.00            
ATOM   1748  HA  GLN X 112      34.482  51.911  25.033  0.00  0.00            
ATOM   1749  CB  GLN X 112      35.757  53.218  26.090  0.00  0.00            
ATOM   1750  HB2 GLN X 112      36.732  53.137  26.570  0.00  0.00            
ATOM   1751  HB3 GLN X 112      35.845  54.000  25.336  0.00  0.00            
ATOM   1752  CG  GLN X 112      34.763  53.652  27.211  0.00  0.00            
ATOM   1753  HG2 GLN X 112      33.755  53.504  26.824  0.00  0.00            
ATOM   1754  HG3 GLN X 112      35.024  53.058  28.087  0.00  0.00            
ATOM   1755  CD  GLN X 112      34.812  55.095  27.610  0.00  0.00            
ATOM   1756  OE1 GLN X 112      35.705  55.872  27.336  0.00  0.00            
ATOM   1757  NE2 GLN X 112      33.839  55.563  28.299  0.00  0.00            
ATOM   1758 HE21 GLN X 112      33.662  56.542  28.478  0.00  0.00            
ATOM   1759 HE22 GLN X 112      33.134  54.879  28.533  0.00  0.00            
ATOM   1760  C   GLN X 112      36.466  51.734  24.112  0.00  0.00            
ATOM   1761  O   GLN X 112      36.380  52.559  23.236  0.00  0.00            
ATOM   1762  N   LYS X 113      37.371  50.747  24.101  0.00  0.00            
ATOM   1763  H   LYS X 113      37.455  50.139  24.903  0.00  0.00            
ATOM   1764  CA  LYS X 113      38.367  50.551  23.056  0.00  0.00            
ATOM   1765  HA  LYS X 113      38.711  51.536  22.742  0.00  0.00            
ATOM   1766  CB  LYS X 113      39.571  49.645  23.550  0.00  0.00            
ATOM   1767  HB2 LYS X 113      40.373  49.702  22.814  0.00  0.00            
ATOM   1768  HB3 LYS X 113      39.925  50.153  24.447  0.00  0.00            
ATOM   1769  CG  LYS X 113      39.113  48.166  23.777  0.00  0.00            
ATOM   1770  HG2 LYS X 113      38.106  48.163  24.193  0.00  0.00            
ATOM   1771  HG3 LYS X 113      39.078  47.648  22.818  0.00  0.00            
ATOM   1772  CD  LYS X 113      40.001  47.253  24.687  0.00  0.00            
ATOM   1773  HD2 LYS X 113      40.970  47.135  24.203  0.00  0.00            
ATOM   1774  HD3 LYS X 113      40.046  47.675  25.691  0.00  0.00            
ATOM   1775  CE  LYS X 113      39.278  45.929  24.799  0.00  0.00            
ATOM   1776  HE2 LYS X 113      38.948  45.664  23.795  0.00  0.00            
ATOM   1777  HE3 LYS X 113      39.953  45.203  25.251  0.00  0.00            
ATOM   1778  NZ  LYS X 113      38.153  46.018  25.719  0.00  0.00            
ATOM   1779  HZ1 LYS X 113      37.535  45.219  25.718  0.00  0.00            
ATOM   1780  HZ2 LYS X 113      38.355  46.318  26.662  0.00  0.00            
ATOM   1781  HZ3 LYS X 113      37.437  46.698  25.510  0.00  0.00            
ATOM   1782  C   LYS X 113      37.784  50.002  21.785  0.00  0.00            
ATOM   1783  O   LYS X 113      36.779  49.304  21.674  0.00  0.00            
ATOM   1784  N   GLY X 114      38.584  50.253  20.714  0.00  0.00            
ATOM   1785  H   GLY X 114      39.366  50.840  20.970  0.00  0.00            
ATOM   1786  CA  GLY X 114      38.397  49.742  19.346  0.00  0.00            
ATOM   1787  HA2 GLY X 114      39.374  49.643  18.873  0.00  0.00            
ATOM   1788  HA3 GLY X 114      37.968  48.743  19.428  0.00  0.00            
ATOM   1789  C   GLY X 114      37.478  50.714  18.536  0.00  0.00            
ATOM   1790  O   GLY X 114      37.157  51.806  18.947  0.00  0.00            
ATOM   1791  N   LYS X 115      37.009  50.296  17.311  0.00  0.00            
ATOM   1792  H   LYS X 115      37.356  49.468  16.848  0.00  0.00            
ATOM   1793  CA  LYS X 115      35.746  50.819  16.752  0.00  0.00            
ATOM   1794  HA  LYS X 115      35.456  51.752  17.235  0.00  0.00            
ATOM   1795  CB  LYS X 115      35.988  51.115  15.206  0.00  0.00            
ATOM   1796  HB2 LYS X 115      36.549  50.320  14.715  0.00  0.00            
ATOM   1797  HB3 LYS X 115      35.039  51.164  14.672  0.00  0.00            
ATOM   1798  CG  LYS X 115      36.702  52.392  14.866  0.00  0.00            
ATOM   1799  HG2 LYS X 115      35.991  53.218  14.898  0.00  0.00            
ATOM   1800  HG3 LYS X 115      37.627  52.621  15.395  0.00  0.00            
ATOM   1801  CD  LYS X 115      37.197  52.495  13.360  0.00  0.00            
ATOM   1802  HD2 LYS X 115      37.922  53.291  13.194  0.00  0.00            
ATOM   1803  HD3 LYS X 115      37.792  51.598  13.187  0.00  0.00            
ATOM   1804  CE  LYS X 115      36.000  52.593  12.451  0.00  0.00            
ATOM   1805  HE2 LYS X 115      35.360  51.729  12.629  0.00  0.00            
ATOM   1806  HE3 LYS X 115      35.507  53.550  12.618  0.00  0.00            
ATOM   1807  NZ  LYS X 115      36.388  52.535  11.048  0.00  0.00            
ATOM   1808  HZ1 LYS X 115      36.752  53.430  10.753  0.00  0.00            
ATOM   1809  HZ2 LYS X 115      37.152  51.881  10.960  0.00  0.00            
ATOM   1810  HZ3 LYS X 115      35.659  52.142  10.470  0.00  0.00            
ATOM   1811  C   LYS X 115      34.596  49.847  16.931  0.00  0.00            
ATOM   1812  O   LYS X 115      33.478  50.148  17.275  0.00  0.00            
ATOM   1813  N   ASP X 116      34.916  48.595  16.660  0.00  0.00            
ATOM   1814  H   ASP X 116      35.860  48.417  16.350  0.00  0.00            
ATOM   1815  CA  ASP X 116      34.089  47.372  16.754  0.00  0.00            
ATOM   1816  HA  ASP X 116      33.176  47.529  16.180  0.00  0.00            
ATOM   1817  CB  ASP X 116      34.762  46.141  16.082  0.00  0.00            
ATOM   1818  HB2 ASP X 116      35.813  46.150  16.369  0.00  0.00            
ATOM   1819  HB3 ASP X 116      34.200  45.251  16.365  0.00  0.00            
ATOM   1820  CG  ASP X 116      34.637  45.988  14.597  0.00  0.00            
ATOM   1821  OD1 ASP X 116      35.394  45.224  13.987  0.00  0.00            
ATOM   1822  OD2 ASP X 116      33.805  46.671  13.936  0.00  0.00            
ATOM   1823  C   ASP X 116      33.772  47.038  18.226  0.00  0.00            
ATOM   1824  O   ASP X 116      34.634  47.225  19.119  0.00  0.00            
ATOM   1825  N   LYS X 117      32.562  46.620  18.550  0.00  0.00            
ATOM   1826  H   LYS X 117      31.901  46.650  17.787  0.00  0.00            
ATOM   1827  CA  LYS X 117      32.089  46.190  19.893  0.00  0.00            
ATOM   1828  HA  LYS X 117      32.580  46.862  20.597  0.00  0.00            
ATOM   1829  CB  LYS X 117      30.571  46.389  19.861  0.00  0.00            
ATOM   1830  HB2 LYS X 117      30.132  45.774  19.075  0.00  0.00            
ATOM   1831  HB3 LYS X 117      30.218  46.080  20.845  0.00  0.00            
ATOM   1832  CG  LYS X 117      30.011  47.789  19.706  0.00  0.00            
ATOM   1833  HG2 LYS X 117      30.521  48.411  20.442  0.00  0.00            
ATOM   1834  HG3 LYS X 117      30.188  48.193  18.709  0.00  0.00            
ATOM   1835  CD  LYS X 117      28.522  47.882  19.942  0.00  0.00            
ATOM   1836  HD2 LYS X 117      28.149  47.364  19.058  0.00  0.00            
ATOM   1837  HD3 LYS X 117      28.342  47.371  20.888  0.00  0.00            
ATOM   1838  CE  LYS X 117      28.072  49.308  19.870  0.00  0.00            
ATOM   1839  HE2 LYS X 117      28.946  49.920  20.093  0.00  0.00            
ATOM   1840  HE3 LYS X 117      27.686  49.573  18.885  0.00  0.00            
ATOM   1841  NZ  LYS X 117      26.915  49.583  20.830  0.00  0.00            
ATOM   1842  HZ1 LYS X 117      26.362  50.339  20.453  0.00  0.00            
ATOM   1843  HZ2 LYS X 117      26.337  48.756  20.878  0.00  0.00            
ATOM   1844  HZ3 LYS X 117      27.320  49.786  21.733  0.00  0.00            
ATOM   1845  C   LYS X 117      32.450  44.738  20.195  0.00  0.00            
ATOM   1846  O   LYS X 117      32.859  43.954  19.361  0.00  0.00            
ATOM   1847  N   GLN X 118      32.299  44.434  21.457  0.00  0.00            
ATOM   1848  H   GLN X 118      32.102  45.225  22.054  0.00  0.00            
ATOM   1849  CA  GLN X 118      32.749  43.204  22.109  0.00  0.00            
ATOM   1850  HA  GLN X 118      32.969  42.478  21.326  0.00  0.00            
ATOM   1851  CB  GLN X 118      33.996  43.404  22.941  0.00  0.00            
ATOM   1852  HB2 GLN X 118      33.955  44.326  23.522  0.00  0.00            
ATOM   1853  HB3 GLN X 118      34.103  42.502  23.543  0.00  0.00            
ATOM   1854  CG  GLN X 118      35.145  43.578  21.874  0.00  0.00            
ATOM   1855  HG2 GLN X 118      35.168  42.698  21.231  0.00  0.00            
ATOM   1856  HG3 GLN X 118      35.026  44.445  21.224  0.00  0.00            
ATOM   1857  CD  GLN X 118      36.485  43.784  22.516  0.00  0.00            
ATOM   1858  OE1 GLN X 118      36.698  44.073  23.636  0.00  0.00            
ATOM   1859  NE2 GLN X 118      37.525  43.683  21.685  0.00  0.00            
ATOM   1860 HE21 GLN X 118      38.473  43.724  22.029  0.00  0.00            
ATOM   1861 HE22 GLN X 118      37.312  43.391  20.742  0.00  0.00            
ATOM   1862  C   GLN X 118      31.711  42.530  23.139  0.00  0.00            
ATOM   1863  O   GLN X 118      30.779  43.177  23.654  0.00  0.00            
ATOM   1864  N   LEU X 119      31.938  41.222  23.397  0.00  0.00            
ATOM   1865  H   LEU X 119      32.625  40.869  22.746  0.00  0.00            
ATOM   1866  CA  LEU X 119      31.375  40.331  24.451  0.00  0.00            
ATOM   1867  HA  LEU X 119      30.937  40.985  25.205  0.00  0.00            
ATOM   1868  CB  LEU X 119      30.170  39.509  23.875  0.00  0.00            
ATOM   1869  HB2 LEU X 119      29.550  40.223  23.333  0.00  0.00            
ATOM   1870  HB3 LEU X 119      30.425  38.771  23.114  0.00  0.00            
ATOM   1871  CG  LEU X 119      29.436  38.783  24.920  0.00  0.00            
ATOM   1872  HG  LEU X 119      29.491  39.469  25.765  0.00  0.00            
ATOM   1873  CD1 LEU X 119      27.975  38.567  24.557  0.00  0.00            
ATOM   1874 HD11 LEU X 119      27.596  39.433  24.014  0.00  0.00            
ATOM   1875 HD12 LEU X 119      27.777  37.717  23.905  0.00  0.00            
ATOM   1876 HD13 LEU X 119      27.461  38.370  25.498  0.00  0.00            
ATOM   1877  CD2 LEU X 119      29.979  37.390  25.187  0.00  0.00            
ATOM   1878 HD21 LEU X 119      29.739  36.752  24.337  0.00  0.00            
ATOM   1879 HD22 LEU X 119      31.065  37.397  25.286  0.00  0.00            
ATOM   1880 HD23 LEU X 119      29.411  36.921  25.991  0.00  0.00            
ATOM   1881  C   LEU X 119      32.350  39.509  25.235  0.00  0.00            
ATOM   1882  O   LEU X 119      32.961  38.580  24.639  0.00  0.00            
ATOM   1883  N   THR X 120      32.594  39.926  26.507  0.00  0.00            
ATOM   1884  H   THR X 120      31.915  40.573  26.881  0.00  0.00            
ATOM   1885  CA  THR X 120      33.698  39.573  27.463  0.00  0.00            
ATOM   1886  HA  THR X 120      34.591  39.218  26.950  0.00  0.00            
ATOM   1887  CB  THR X 120      34.066  40.814  28.238  0.00  0.00            
ATOM   1888  HB  THR X 120      33.131  41.298  28.522  0.00  0.00            
ATOM   1889  CG2 THR X 120      34.990  40.594  29.471  0.00  0.00            
ATOM   1890 HG21 THR X 120      35.974  40.313  29.096  0.00  0.00            
ATOM   1891 HG22 THR X 120      35.001  41.519  30.048  0.00  0.00            
ATOM   1892 HG23 THR X 120      34.553  39.847  30.134  0.00  0.00            
ATOM   1893  OG1 THR X 120      34.783  41.709  27.444  0.00  0.00            
ATOM   1894  HG1 THR X 120      34.178  42.262  26.945  0.00  0.00            
ATOM   1895  C   THR X 120      33.225  38.462  28.500  0.00  0.00            
ATOM   1896  O   THR X 120      32.164  38.576  29.182  0.00  0.00            
ATOM   1897  N   LEU X 121      33.990  37.428  28.713  0.00  0.00            
ATOM   1898  H   LEU X 121      34.883  37.431  28.240  0.00  0.00            
ATOM   1899  CA  LEU X 121      33.637  36.220  29.471  0.00  0.00            
ATOM   1900  HA  LEU X 121      32.721  36.404  30.034  0.00  0.00            
ATOM   1901  CB  LEU X 121      33.350  35.047  28.531  0.00  0.00            
ATOM   1902  HB2 LEU X 121      34.117  34.957  27.761  0.00  0.00            
ATOM   1903  HB3 LEU X 121      33.435  34.157  29.154  0.00  0.00            
ATOM   1904  CG  LEU X 121      32.013  35.038  27.882  0.00  0.00            
ATOM   1905  HG  LEU X 121      31.695  36.077  27.798  0.00  0.00            
ATOM   1906  CD1 LEU X 121      32.030  34.317  26.532  0.00  0.00            
ATOM   1907 HD11 LEU X 121      32.732  34.799  25.851  0.00  0.00            
ATOM   1908 HD12 LEU X 121      32.434  33.324  26.728  0.00  0.00            
ATOM   1909 HD13 LEU X 121      31.015  34.268  26.137  0.00  0.00            
ATOM   1910  CD2 LEU X 121      31.002  34.384  28.747  0.00  0.00            
ATOM   1911 HD21 LEU X 121      31.267  33.349  28.964  0.00  0.00            
ATOM   1912 HD22 LEU X 121      30.865  34.933  29.679  0.00  0.00            
ATOM   1913 HD23 LEU X 121      30.054  34.344  28.211  0.00  0.00            
ATOM   1914  C   LEU X 121      34.665  35.885  30.586  0.00  0.00            
ATOM   1915  O   LEU X 121      35.762  35.334  30.341  0.00  0.00            
ATOM   1916  N   ILE X 122      34.329  36.326  31.778  0.00  0.00            
ATOM   1917  H   ILE X 122      33.462  36.820  31.933  0.00  0.00            
ATOM   1918  CA  ILE X 122      35.153  36.060  33.035  0.00  0.00            
ATOM   1919  HA  ILE X 122      36.220  36.051  32.811  0.00  0.00            
ATOM   1920  CB  ILE X 122      34.821  37.146  34.057  0.00  0.00            
ATOM   1921  HB  ILE X 122      33.783  37.093  34.385  0.00  0.00            
ATOM   1922  CG2 ILE X 122      35.570  37.002  35.346  0.00  0.00            
ATOM   1923 HG21 ILE X 122      35.259  36.144  35.942  0.00  0.00            
ATOM   1924 HG22 ILE X 122      36.644  37.059  35.165  0.00  0.00            
ATOM   1925 HG23 ILE X 122      35.489  37.901  35.958  0.00  0.00            
ATOM   1926  CG1 ILE X 122      35.214  38.576  33.545  0.00  0.00            
ATOM   1927 HG12 ILE X 122      35.758  39.131  34.309  0.00  0.00            
ATOM   1928 HG13 ILE X 122      35.778  38.500  32.616  0.00  0.00            
ATOM   1929  CD1 ILE X 122      33.927  39.416  33.401  0.00  0.00            
ATOM   1930 HD11 ILE X 122      33.335  39.390  34.316  0.00  0.00            
ATOM   1931 HD12 ILE X 122      34.038  40.456  33.097  0.00  0.00            
ATOM   1932 HD13 ILE X 122      33.343  39.006  32.577  0.00  0.00            
ATOM   1933  C   ILE X 122      34.785  34.647  33.574  0.00  0.00            
ATOM   1934  O   ILE X 122      33.599  34.399  33.893  0.00  0.00            
ATOM   1935  N   THR X 123      35.745  33.768  33.671  0.00  0.00            
ATOM   1936  H   THR X 123      36.665  34.023  33.340  0.00  0.00            
ATOM   1937  CA  THR X 123      35.587  32.386  34.264  0.00  0.00            
ATOM   1938  HA  THR X 123      34.719  32.432  34.922  0.00  0.00            
ATOM   1939  CB  THR X 123      35.369  31.380  33.150  0.00  0.00            
ATOM   1940  HB  THR X 123      34.456  31.659  32.622  0.00  0.00            
ATOM   1941  CG2 THR X 123      36.555  31.270  32.192  0.00  0.00            
ATOM   1942 HG21 THR X 123      37.564  31.290  32.602  0.00  0.00            
ATOM   1943 HG22 THR X 123      36.527  30.342  31.620  0.00  0.00            
ATOM   1944 HG23 THR X 123      36.337  32.067  31.481  0.00  0.00            
ATOM   1945  OG1 THR X 123      35.109  30.107  33.770  0.00  0.00            
ATOM   1946  HG1 THR X 123      34.641  29.577  33.121  0.00  0.00            
ATOM   1947  C   THR X 123      36.811  31.981  35.195  0.00  0.00            
ATOM   1948  O   THR X 123      37.781  32.703  35.272  0.00  0.00            
ATOM   1949  N   CYS X 124      36.644  30.916  35.963  0.00  0.00            
ATOM   1950  H   CYS X 124      35.762  30.435  35.857  0.00  0.00            
ATOM   1951  CA  CYS X 124      37.423  30.494  37.119  0.00  0.00            
ATOM   1952  HA  CYS X 124      37.919  31.372  37.534  0.00  0.00            
ATOM   1953  CB  CYS X 124      36.597  29.750  38.207  0.00  0.00            
ATOM   1954  HB2 CYS X 124      37.384  29.294  38.808  0.00  0.00            
ATOM   1955  HB3 CYS X 124      35.940  30.506  38.637  0.00  0.00            
ATOM   1956  SG  CYS X 124      35.614  28.414  37.358  0.00  0.00            
ATOM   1957  HG  CYS X 124      36.596  27.517  37.231  0.00  0.00            
ATOM   1958  C   CYS X 124      38.617  29.646  36.612  0.00  0.00            
ATOM   1959  O   CYS X 124      38.536  28.822  35.698  0.00  0.00            
ATOM   1960  N   ASP X 125      39.795  29.946  37.220  0.00  0.00            
ATOM   1961  H   ASP X 125      39.798  30.624  37.969  0.00  0.00            
ATOM   1962  CA  ASP X 125      41.015  29.148  36.935  0.00  0.00            
ATOM   1963  HA  ASP X 125      40.784  28.136  36.602  0.00  0.00            
ATOM   1964  CB  ASP X 125      41.774  29.916  35.800  0.00  0.00            
ATOM   1965  HB2 ASP X 125      41.051  30.303  35.081  0.00  0.00            
ATOM   1966  HB3 ASP X 125      42.278  30.761  36.268  0.00  0.00            
ATOM   1967  CG  ASP X 125      42.736  29.043  34.981  0.00  0.00            
ATOM   1968  OD1 ASP X 125      43.389  29.520  34.002  0.00  0.00            
ATOM   1969  OD2 ASP X 125      42.930  27.829  35.207  0.00  0.00            
ATOM   1970  C   ASP X 125      42.033  29.019  38.158  0.00  0.00            
ATOM   1971  O   ASP X 125      41.729  29.411  39.245  0.00  0.00            
ATOM   1972  N   ASP X 126      43.198  28.380  37.980  0.00  0.00            
ATOM   1973  H   ASP X 126      43.407  27.958  37.086  0.00  0.00            
ATOM   1974  CA  ASP X 126      44.152  27.978  38.978  0.00  0.00            
ATOM   1975  HA  ASP X 126      44.889  27.290  38.563  0.00  0.00            
ATOM   1976  CB  ASP X 126      45.084  29.156  39.253  0.00  0.00            
ATOM   1977  HB2 ASP X 126      44.402  29.916  39.635  0.00  0.00            
ATOM   1978  HB3 ASP X 126      45.716  28.764  40.050  0.00  0.00            
ATOM   1979  CG  ASP X 126      45.930  29.723  38.102  0.00  0.00            
ATOM   1980  OD1 ASP X 126      46.218  28.928  37.132  0.00  0.00            
ATOM   1981  OD2 ASP X 126      46.544  30.822  38.312  0.00  0.00            
ATOM   1982  C   ASP X 126      43.586  27.301  40.292  0.00  0.00            
ATOM   1983  O   ASP X 126      43.818  27.671  41.398  0.00  0.00            
ATOM   1984  N   LEU X 127      42.809  26.228  40.094  0.00  0.00            
ATOM   1985  H   LEU X 127      42.772  25.930  39.129  0.00  0.00            
ATOM   1986  CA  LEU X 127      42.241  25.388  41.143  0.00  0.00            
ATOM   1987  HA  LEU X 127      41.751  26.057  41.850  0.00  0.00            
ATOM   1988  CB  LEU X 127      41.208  24.482  40.570  0.00  0.00            
ATOM   1989  HB2 LEU X 127      40.396  25.082  40.162  0.00  0.00            
ATOM   1990  HB3 LEU X 127      41.520  23.815  39.766  0.00  0.00            
ATOM   1991  CG  LEU X 127      40.554  23.492  41.592  0.00  0.00            
ATOM   1992  HG  LEU X 127      41.317  22.974  42.174  0.00  0.00            
ATOM   1993  CD1 LEU X 127      39.678  24.087  42.717  0.00  0.00            
ATOM   1994 HD11 LEU X 127      39.195  23.275  43.261  0.00  0.00            
ATOM   1995 HD12 LEU X 127      40.342  24.620  43.397  0.00  0.00            
ATOM   1996 HD13 LEU X 127      38.893  24.759  42.372  0.00  0.00            
ATOM   1997  CD2 LEU X 127      39.501  22.546  40.951  0.00  0.00            
ATOM   1998 HD21 LEU X 127      39.173  21.713  41.571  0.00  0.00            
ATOM   1999 HD22 LEU X 127      38.653  23.151  40.630  0.00  0.00            
ATOM   2000 HD23 LEU X 127      39.888  22.104  40.033  0.00  0.00            
ATOM   2001  C   LEU X 127      43.353  24.649  41.978  0.00  0.00            
ATOM   2002  O   LEU X 127      43.963  23.685  41.519  0.00  0.00            
ATOM   2003  N   ASN X 128      43.637  25.130  43.219  0.00  0.00            
ATOM   2004  H   ASN X 128      43.180  26.013  43.394  0.00  0.00            
ATOM   2005  CA  ASN X 128      44.662  24.647  44.174  0.00  0.00            
ATOM   2006  HA  ASN X 128      45.637  24.476  43.718  0.00  0.00            
ATOM   2007  CB  ASN X 128      44.814  25.716  45.280  0.00  0.00            
ATOM   2008  HB2 ASN X 128      44.956  26.713  44.864  0.00  0.00            
ATOM   2009  HB3 ASN X 128      43.900  25.722  45.875  0.00  0.00            
ATOM   2010  CG  ASN X 128      46.018  25.489  46.224  0.00  0.00            
ATOM   2011  OD1 ASN X 128      46.877  24.640  45.982  0.00  0.00            
ATOM   2012  ND2 ASN X 128      46.191  26.209  47.297  0.00  0.00            
ATOM   2013 HD21 ASN X 128      47.110  26.294  47.708  0.00  0.00            
ATOM   2014 HD22 ASN X 128      45.528  26.894  47.630  0.00  0.00            
ATOM   2015  C   ASN X 128      44.293  23.304  44.863  0.00  0.00            
ATOM   2016  O   ASN X 128      43.542  23.290  45.870  0.00  0.00            
ATOM   2017  N   ARG X 129      44.927  22.218  44.379  0.00  0.00            
ATOM   2018  H   ARG X 129      45.243  22.240  43.420  0.00  0.00            
ATOM   2019  CA  ARG X 129      44.790  20.894  45.036  0.00  0.00            
ATOM   2020  HA  ARG X 129      43.816  20.451  44.832  0.00  0.00            
ATOM   2021  CB  ARG X 129      45.895  19.965  44.481  0.00  0.00            
ATOM   2022  HB2 ARG X 129      46.844  20.494  44.568  0.00  0.00            
ATOM   2023  HB3 ARG X 129      46.014  19.128  45.169  0.00  0.00            
ATOM   2024  CG  ARG X 129      45.470  19.561  43.032  0.00  0.00            
ATOM   2025  HG2 ARG X 129      44.578  18.935  43.053  0.00  0.00            
ATOM   2026  HG3 ARG X 129      45.188  20.445  42.461  0.00  0.00            
ATOM   2027  CD  ARG X 129      46.642  18.879  42.299  0.00  0.00            
ATOM   2028  HD2 ARG X 129      47.133  18.178  42.974  0.00  0.00            
ATOM   2029  HD3 ARG X 129      46.169  18.379  41.454  0.00  0.00            
ATOM   2030  NE  ARG X 129      47.548  19.966  41.861  0.00  0.00            
ATOM   2031  HE  ARG X 129      47.047  20.788  41.557  0.00  0.00            
ATOM   2032  CZ  ARG X 129      48.875  20.145  41.995  0.00  0.00            
ATOM   2033  NH1 ARG X 129      49.366  21.305  41.705  0.00  0.00            
ATOM   2034 HH11 ARG X 129      48.794  22.020  41.278  0.00  0.00            
ATOM   2035 HH12 ARG X 129      50.317  21.391  42.035  0.00  0.00            
ATOM   2036  NH2 ARG X 129      49.597  19.264  42.596  0.00  0.00            
ATOM   2037 HH21 ARG X 129      49.191  18.359  42.790  0.00  0.00            
ATOM   2038 HH22 ARG X 129      50.594  19.334  42.738  0.00  0.00            
ATOM   2039  C   ARG X 129      44.786  20.849  46.565  0.00  0.00            
ATOM   2040  O   ARG X 129      44.077  20.047  47.195  0.00  0.00            
ATOM   2041  N   GLU X 130      45.607  21.692  47.232  0.00  0.00            
ATOM   2042  H   GLU X 130      46.098  22.390  46.692  0.00  0.00            
ATOM   2043  CA  GLU X 130      45.806  21.703  48.707  0.00  0.00            
ATOM   2044  HA  GLU X 130      46.107  20.745  49.131  0.00  0.00            
ATOM   2045  CB  GLU X 130      46.916  22.762  48.992  0.00  0.00            
ATOM   2046  HB2 GLU X 130      46.533  23.749  48.732  0.00  0.00            
ATOM   2047  HB3 GLU X 130      47.092  22.653  50.062  0.00  0.00            
ATOM   2048  CG  GLU X 130      48.249  22.538  48.143  0.00  0.00            
ATOM   2049  HG2 GLU X 130      48.093  22.567  47.065  0.00  0.00            
ATOM   2050  HG3 GLU X 130      48.917  23.371  48.362  0.00  0.00            
ATOM   2051  CD  GLU X 130      48.907  21.222  48.461  0.00  0.00            
ATOM   2052  OE1 GLU X 130      50.130  21.167  48.143  0.00  0.00            
ATOM   2053  OE2 GLU X 130      48.331  20.266  49.058  0.00  0.00            
ATOM   2054  C   GLU X 130      44.389  22.057  49.434  0.00  0.00            
ATOM   2055  O   GLU X 130      44.088  21.494  50.482  0.00  0.00            
ATOM   2056  N   THR X 131      43.662  22.962  48.834  0.00  0.00            
ATOM   2057  H   THR X 131      44.095  23.403  48.035  0.00  0.00            
ATOM   2058  CA  THR X 131      42.546  23.616  49.485  0.00  0.00            
ATOM   2059  HA  THR X 131      42.292  23.329  50.506  0.00  0.00            
ATOM   2060  CB  THR X 131      42.945  25.113  49.569  0.00  0.00            
ATOM   2061  HB  THR X 131      42.109  25.655  50.012  0.00  0.00            
ATOM   2062  CG2 THR X 131      44.194  25.373  50.453  0.00  0.00            
ATOM   2063 HG21 THR X 131      45.030  24.788  50.069  0.00  0.00            
ATOM   2064 HG22 THR X 131      44.359  26.450  50.486  0.00  0.00            
ATOM   2065 HG23 THR X 131      44.006  25.097  51.490  0.00  0.00            
ATOM   2066  OG1 THR X 131      43.171  25.670  48.300  0.00  0.00            
ATOM   2067  HG1 THR X 131      43.405  26.591  48.438  0.00  0.00            
ATOM   2068  C   THR X 131      41.268  23.439  48.733  0.00  0.00            
ATOM   2069  O   THR X 131      40.179  23.781  49.253  0.00  0.00            
ATOM   2070  N   GLY X 132      41.266  23.025  47.427  0.00  0.00            
ATOM   2071  H   GLY X 132      42.098  22.642  47.002  0.00  0.00            
ATOM   2072  CA  GLY X 132      40.078  23.096  46.565  0.00  0.00            
ATOM   2073  HA2 GLY X 132      40.390  22.720  45.591  0.00  0.00            
ATOM   2074  HA3 GLY X 132      39.251  22.433  46.820  0.00  0.00            
ATOM   2075  C   GLY X 132      39.625  24.559  46.347  0.00  0.00            
ATOM   2076  O   GLY X 132      38.415  24.837  46.340  0.00  0.00            
ATOM   2077  N   VAL X 133      40.549  25.512  46.112  0.00  0.00            
ATOM   2078  H   VAL X 133      41.518  25.290  46.291  0.00  0.00            
ATOM   2079  CA  VAL X 133      40.251  26.905  45.894  0.00  0.00            
ATOM   2080  HA  VAL X 133      39.191  27.108  46.044  0.00  0.00            
ATOM   2081  CB  VAL X 133      40.976  27.726  46.947  0.00  0.00            
ATOM   2082  HB  VAL X 133      42.023  27.423  46.967  0.00  0.00            
ATOM   2083  CG1 VAL X 133      40.765  29.223  46.874  0.00  0.00            
ATOM   2084 HG11 VAL X 133      41.369  29.724  47.630  0.00  0.00            
ATOM   2085 HG12 VAL X 133      41.141  29.661  45.950  0.00  0.00            
ATOM   2086 HG13 VAL X 133      39.707  29.453  46.999  0.00  0.00            
ATOM   2087  CG2 VAL X 133      40.371  27.396  48.339  0.00  0.00            
ATOM   2088 HG21 VAL X 133      39.299  27.591  48.315  0.00  0.00            
ATOM   2089 HG22 VAL X 133      40.463  26.329  48.545  0.00  0.00            
ATOM   2090 HG23 VAL X 133      41.014  27.914  49.050  0.00  0.00            
ATOM   2091  C   VAL X 133      40.678  27.269  44.448  0.00  0.00            
ATOM   2092  O   VAL X 133      41.789  27.026  44.043  0.00  0.00            
ATOM   2093  N   TRP X 134      39.806  28.020  43.803  0.00  0.00            
ATOM   2094  H   TRP X 134      38.899  28.177  44.218  0.00  0.00            
ATOM   2095  CA  TRP X 134      40.046  28.696  42.433  0.00  0.00            
ATOM   2096  HA  TRP X 134      40.629  28.079  41.749  0.00  0.00            
ATOM   2097  CB  TRP X 134      38.710  28.953  41.726  0.00  0.00            
ATOM   2098  HB2 TRP X 134      38.057  29.708  42.165  0.00  0.00            
ATOM   2099  HB3 TRP X 134      38.900  29.254  40.696  0.00  0.00            
ATOM   2100  CG  TRP X 134      37.853  27.753  41.563  0.00  0.00            
ATOM   2101  CD1 TRP X 134      36.790  27.353  42.275  0.00  0.00            
ATOM   2102  HD1 TRP X 134      36.452  27.904  43.140  0.00  0.00            
ATOM   2103  NE1 TRP X 134      36.213  26.235  41.678  0.00  0.00            
ATOM   2104  HE1 TRP X 134      35.362  25.846  42.061  0.00  0.00            
ATOM   2105  CE2 TRP X 134      36.843  25.830  40.526  0.00  0.00            
ATOM   2106  CZ2 TRP X 134      36.508  24.837  39.595  0.00  0.00            
ATOM   2107  HZ2 TRP X 134      35.647  24.190  39.673  0.00  0.00            
ATOM   2108  CH2 TRP X 134      37.386  24.769  38.514  0.00  0.00            
ATOM   2109  HH2 TRP X 134      37.390  23.958  37.801  0.00  0.00            
ATOM   2110  CZ3 TRP X 134      38.463  25.671  38.375  0.00  0.00            
ATOM   2111  HZ3 TRP X 134      39.158  25.584  37.554  0.00  0.00            
ATOM   2112  CE3 TRP X 134      38.666  26.745  39.260  0.00  0.00            
ATOM   2113  HE3 TRP X 134      39.502  27.404  39.077  0.00  0.00            
ATOM   2114  CD2 TRP X 134      37.881  26.811  40.437  0.00  0.00            
ATOM   2115  C   TRP X 134      40.893  30.005  42.586  0.00  0.00            
ATOM   2116  O   TRP X 134      40.354  31.038  42.993  0.00  0.00            
ATOM   2117  N   GLU X 135      42.196  29.951  42.435  0.00  0.00            
ATOM   2118  H   GLU X 135      42.666  29.134  42.072  0.00  0.00            
ATOM   2119  CA  GLU X 135      43.030  31.051  42.969  0.00  0.00            
ATOM   2120  HA  GLU X 135      42.516  31.511  43.813  0.00  0.00            
ATOM   2121  CB  GLU X 135      44.470  30.541  43.282  0.00  0.00            
ATOM   2122  HB2 GLU X 135      44.824  29.936  42.447  0.00  0.00            
ATOM   2123  HB3 GLU X 135      45.096  31.427  43.383  0.00  0.00            
ATOM   2124  CG  GLU X 135      44.518  29.715  44.600  0.00  0.00            
ATOM   2125  HG2 GLU X 135      43.649  29.059  44.550  0.00  0.00            
ATOM   2126  HG3 GLU X 135      45.431  29.120  44.600  0.00  0.00            
ATOM   2127  CD  GLU X 135      44.440  30.542  45.888  0.00  0.00            
ATOM   2128  OE1 GLU X 135      45.203  30.239  46.871  0.00  0.00            
ATOM   2129  OE2 GLU X 135      43.633  31.500  46.098  0.00  0.00            
ATOM   2130  C   GLU X 135      43.080  32.236  41.968  0.00  0.00            
ATOM   2131  O   GLU X 135      43.729  33.266  42.312  0.00  0.00            
ATOM   2132  N   THR X 136      42.504  32.204  40.762  0.00  0.00            
ATOM   2133  H   THR X 136      42.169  31.294  40.477  0.00  0.00            
ATOM   2134  CA  THR X 136      42.615  33.213  39.677  0.00  0.00            
ATOM   2135  HA  THR X 136      42.644  34.184  40.172  0.00  0.00            
ATOM   2136  CB  THR X 136      43.862  33.002  38.839  0.00  0.00            
ATOM   2137  HB  THR X 136      43.888  32.005  38.399  0.00  0.00            
ATOM   2138  CG2 THR X 136      44.099  33.979  37.693  0.00  0.00            
ATOM   2139 HG21 THR X 136      43.413  33.797  36.867  0.00  0.00            
ATOM   2140 HG22 THR X 136      44.016  34.961  38.159  0.00  0.00            
ATOM   2141 HG23 THR X 136      45.078  33.922  37.216  0.00  0.00            
ATOM   2142  OG1 THR X 136      44.984  33.173  39.655  0.00  0.00            
ATOM   2143  HG1 THR X 136      45.559  32.535  39.226  0.00  0.00            
ATOM   2144  C   THR X 136      41.287  33.302  38.832  0.00  0.00            
ATOM   2145  O   THR X 136      40.383  32.459  39.052  0.00  0.00            
ATOM   2146  N   ARG X 137      41.076  34.253  37.922  0.00  0.00            
ATOM   2147  H   ARG X 137      41.812  34.935  37.813  0.00  0.00            
ATOM   2148  CA  ARG X 137      40.129  34.132  36.789  0.00  0.00            
ATOM   2149  HA  ARG X 137      39.570  33.198  36.848  0.00  0.00            
ATOM   2150  CB  ARG X 137      39.093  35.299  36.919  0.00  0.00            
ATOM   2151  HB2 ARG X 137      39.628  36.196  37.231  0.00  0.00            
ATOM   2152  HB3 ARG X 137      38.648  35.499  35.944  0.00  0.00            
ATOM   2153  CG  ARG X 137      37.927  35.023  37.957  0.00  0.00            
ATOM   2154  HG2 ARG X 137      37.353  34.118  37.761  0.00  0.00            
ATOM   2155  HG3 ARG X 137      38.283  34.716  38.941  0.00  0.00            
ATOM   2156  CD  ARG X 137      37.167  36.294  38.314  0.00  0.00            
ATOM   2157  HD2 ARG X 137      37.639  36.705  39.207  0.00  0.00            
ATOM   2158  HD3 ARG X 137      37.238  36.943  37.441  0.00  0.00            
ATOM   2159  NE  ARG X 137      35.676  36.097  38.575  0.00  0.00            
ATOM   2160  HE  ARG X 137      35.417  35.138  38.392  0.00  0.00            
ATOM   2161  CZ  ARG X 137      34.753  36.885  38.982  0.00  0.00            
ATOM   2162  NH1 ARG X 137      35.038  38.058  39.439  0.00  0.00            
ATOM   2163 HH11 ARG X 137      35.911  38.546  39.298  0.00  0.00            
ATOM   2164 HH12 ARG X 137      34.286  38.659  39.744  0.00  0.00            
ATOM   2165  NH2 ARG X 137      33.501  36.558  38.959  0.00  0.00            
ATOM   2166 HH21 ARG X 137      33.340  35.637  38.577  0.00  0.00            
ATOM   2167 HH22 ARG X 137      32.803  37.001  39.540  0.00  0.00            
ATOM   2168  C   ARG X 137      40.843  34.212  35.433  0.00  0.00            
ATOM   2169  O   ARG X 137      41.770  35.014  35.301  0.00  0.00            
ATOM   2170  N   LYS X 138      40.355  33.522  34.403  0.00  0.00            
ATOM   2171  H   LYS X 138      39.477  33.040  34.527  0.00  0.00            
ATOM   2172  CA  LYS X 138      40.666  33.925  33.036  0.00  0.00            
ATOM   2173  HA  LYS X 138      41.609  34.470  32.988  0.00  0.00            
ATOM   2174  CB  LYS X 138      40.730  32.675  32.081  0.00  0.00            
ATOM   2175  HB2 LYS X 138      39.814  32.117  32.275  0.00  0.00            
ATOM   2176  HB3 LYS X 138      40.806  33.040  31.057  0.00  0.00            
ATOM   2177  CG  LYS X 138      41.933  31.780  32.343  0.00  0.00            
ATOM   2178  HG2 LYS X 138      42.193  31.826  33.401  0.00  0.00            
ATOM   2179  HG3 LYS X 138      41.751  30.735  32.093  0.00  0.00            
ATOM   2180  CD  LYS X 138      43.160  32.392  31.555  0.00  0.00            
ATOM   2181  HD2 LYS X 138      42.893  32.495  30.504  0.00  0.00            
ATOM   2182  HD3 LYS X 138      43.351  33.400  31.923  0.00  0.00            
ATOM   2183  CE  LYS X 138      44.314  31.386  31.705  0.00  0.00            
ATOM   2184  HE2 LYS X 138      43.912  30.378  31.597  0.00  0.00            
ATOM   2185  HE3 LYS X 138      45.016  31.578  30.894  0.00  0.00            
ATOM   2186  NZ  LYS X 138      44.913  31.378  33.041  0.00  0.00            
ATOM   2187  HZ1 LYS X 138      44.387  30.771  33.653  0.00  0.00            
ATOM   2188  HZ2 LYS X 138      45.857  31.026  32.973  0.00  0.00            
ATOM   2189  HZ3 LYS X 138      45.066  32.246  33.534  0.00  0.00            
ATOM   2190  C   LYS X 138      39.551  34.849  32.605  0.00  0.00            
ATOM   2191  O   LYS X 138      38.368  34.652  32.943  0.00  0.00            
ATOM   2192  N   ILE X 139      39.913  35.821  31.792  0.00  0.00            
ATOM   2193  H   ILE X 139      40.884  35.853  31.516  0.00  0.00            
ATOM   2194  CA  ILE X 139      39.127  36.732  30.994  0.00  0.00            
ATOM   2195  HA  ILE X 139      38.077  36.603  31.259  0.00  0.00            
ATOM   2196  CB  ILE X 139      39.443  38.248  31.185  0.00  0.00            
ATOM   2197  HB  ILE X 139      40.505  38.374  30.974  0.00  0.00            
ATOM   2198  CG2 ILE X 139      38.657  39.145  30.190  0.00  0.00            
ATOM   2199 HG21 ILE X 139      39.222  40.077  30.169  0.00  0.00            
ATOM   2200 HG22 ILE X 139      38.587  38.706  29.195  0.00  0.00            
ATOM   2201 HG23 ILE X 139      37.668  39.357  30.597  0.00  0.00            
ATOM   2202  CG1 ILE X 139      39.362  38.602  32.658  0.00  0.00            
ATOM   2203 HG12 ILE X 139      38.448  38.413  33.219  0.00  0.00            
ATOM   2204 HG13 ILE X 139      40.175  38.036  33.114  0.00  0.00            
ATOM   2205  CD1 ILE X 139      39.629  40.085  32.867  0.00  0.00            
ATOM   2206 HD11 ILE X 139      38.789  40.614  32.415  0.00  0.00            
ATOM   2207 HD12 ILE X 139      39.546  40.276  33.937  0.00  0.00            
ATOM   2208 HD13 ILE X 139      40.592  40.368  32.443  0.00  0.00            
ATOM   2209  C   ILE X 139      39.312  36.286  29.517  0.00  0.00            
ATOM   2210  O   ILE X 139      40.461  36.352  28.958  0.00  0.00            
ATOM   2211  N   PHE X 140      38.185  35.878  28.989  0.00  0.00            
ATOM   2212  H   PHE X 140      37.384  35.896  29.605  0.00  0.00            
ATOM   2213  CA  PHE X 140      38.032  35.485  27.552  0.00  0.00            
ATOM   2214  HA  PHE X 140      39.048  35.415  27.163  0.00  0.00            
ATOM   2215  CB  PHE X 140      37.266  34.152  27.434  0.00  0.00            
ATOM   2216  HB2 PHE X 140      36.433  34.184  28.136  0.00  0.00            
ATOM   2217  HB3 PHE X 140      36.855  34.087  26.427  0.00  0.00            
ATOM   2218  CG  PHE X 140      38.036  32.897  27.754  0.00  0.00            
ATOM   2219  CD1 PHE X 140      38.530  32.090  26.729  0.00  0.00            
ATOM   2220  HD1 PHE X 140      38.357  32.397  25.708  0.00  0.00            
ATOM   2221  CE1 PHE X 140      39.123  30.851  27.018  0.00  0.00            
ATOM   2222  HE1 PHE X 140      39.461  30.228  26.203  0.00  0.00            
ATOM   2223  CZ  PHE X 140      39.381  30.526  28.358  0.00  0.00            
ATOM   2224  HZ  PHE X 140      40.011  29.687  28.616  0.00  0.00            
ATOM   2225  CE2 PHE X 140      38.933  31.349  29.373  0.00  0.00            
ATOM   2226  HE2 PHE X 140      39.262  31.066  30.362  0.00  0.00            
ATOM   2227  CD2 PHE X 140      38.226  32.568  29.112  0.00  0.00            
ATOM   2228  HD2 PHE X 140      37.846  33.208  29.894  0.00  0.00            
ATOM   2229  C   PHE X 140      37.437  36.748  26.868  0.00  0.00            
ATOM   2230  O   PHE X 140      36.587  37.419  27.432  0.00  0.00            
ATOM   2231  N   VAL X 141      37.682  37.040  25.547  0.00  0.00            
ATOM   2232  H   VAL X 141      38.413  36.567  25.036  0.00  0.00            
ATOM   2233  CA  VAL X 141      37.133  38.239  24.845  0.00  0.00            
ATOM   2234  HA  VAL X 141      36.228  38.598  25.335  0.00  0.00            
ATOM   2235  CB  VAL X 141      38.150  39.398  24.928  0.00  0.00            
ATOM   2236  HB  VAL X 141      39.015  39.176  24.303  0.00  0.00            
ATOM   2237  CG1 VAL X 141      37.600  40.738  24.481  0.00  0.00            
ATOM   2238 HG11 VAL X 141      36.703  40.918  25.074  0.00  0.00            
ATOM   2239 HG12 VAL X 141      38.417  41.441  24.642  0.00  0.00            
ATOM   2240 HG13 VAL X 141      37.310  40.798  23.432  0.00  0.00            
ATOM   2241  CG2 VAL X 141      38.757  39.649  26.282  0.00  0.00            
ATOM   2242 HG21 VAL X 141      39.208  38.746  26.692  0.00  0.00            
ATOM   2243 HG22 VAL X 141      39.632  40.273  26.102  0.00  0.00            
ATOM   2244 HG23 VAL X 141      38.038  40.133  26.943  0.00  0.00            
ATOM   2245  C   VAL X 141      36.800  38.032  23.374  0.00  0.00            
ATOM   2246  O   VAL X 141      37.694  37.759  22.624  0.00  0.00            
ATOM   2247  N   ALA X 142      35.564  38.238  22.934  0.00  0.00            
ATOM   2248  H   ALA X 142      34.825  38.370  23.609  0.00  0.00            
ATOM   2249  CA  ALA X 142      35.201  38.186  21.524  0.00  0.00            
ATOM   2250  HA  ALA X 142      36.043  37.758  20.980  0.00  0.00            
ATOM   2251  CB  ALA X 142      34.107  37.142  21.268  0.00  0.00            
ATOM   2252  HB1 ALA X 142      33.240  37.488  21.832  0.00  0.00            
ATOM   2253  HB2 ALA X 142      33.917  36.970  20.209  0.00  0.00            
ATOM   2254  HB3 ALA X 142      34.522  36.220  21.677  0.00  0.00            
ATOM   2255  C   ALA X 142      34.827  39.531  20.947  0.00  0.00            
ATOM   2256  O   ALA X 142      34.273  40.392  21.682  0.00  0.00            
ATOM   2257  N   THR X 143      35.235  39.742  19.700  0.00  0.00            
ATOM   2258  H   THR X 143      35.824  39.126  19.158  0.00  0.00            
ATOM   2259  CA  THR X 143      34.742  40.931  18.998  0.00  0.00            
ATOM   2260  HA  THR X 143      34.352  41.646  19.722  0.00  0.00            
ATOM   2261  CB  THR X 143      35.920  41.670  18.278  0.00  0.00            
ATOM   2262  HB  THR X 143      36.234  40.963  17.511  0.00  0.00            
ATOM   2263  CG2 THR X 143      35.560  43.100  17.681  0.00  0.00            
ATOM   2264 HG21 THR X 143      34.733  43.063  16.972  0.00  0.00            
ATOM   2265 HG22 THR X 143      35.310  43.809  18.469  0.00  0.00            
ATOM   2266 HG23 THR X 143      36.439  43.509  17.183  0.00  0.00            
ATOM   2267  OG1 THR X 143      37.043  41.938  19.127  0.00  0.00            
ATOM   2268  HG1 THR X 143      37.377  41.073  19.373  0.00  0.00            
ATOM   2269  C   THR X 143      33.623  40.550  18.049  0.00  0.00            
ATOM   2270  O   THR X 143      33.558  39.402  17.567  0.00  0.00            
ATOM   2271  N   GLU X 144      32.692  41.477  17.811  0.00  0.00            
ATOM   2272  H   GLU X 144      32.757  42.422  18.159  0.00  0.00            
ATOM   2273  CA  GLU X 144      31.448  41.196  17.061  0.00  0.00            
ATOM   2274  HA  GLU X 144      30.830  40.464  17.581  0.00  0.00            
ATOM   2275  CB  GLU X 144      30.564  42.434  17.123  0.00  0.00            
ATOM   2276  HB2 GLU X 144      29.566  42.097  16.840  0.00  0.00            
ATOM   2277  HB3 GLU X 144      30.542  42.753  18.165  0.00  0.00            
ATOM   2278  CG  GLU X 144      31.131  43.571  16.293  0.00  0.00            
ATOM   2279  HG2 GLU X 144      32.150  43.855  16.558  0.00  0.00            
ATOM   2280  HG3 GLU X 144      31.144  43.297  15.238  0.00  0.00            
ATOM   2281  CD  GLU X 144      30.202  44.870  16.466  0.00  0.00            
ATOM   2282  OE1 GLU X 144      30.775  45.993  16.514  0.00  0.00            
ATOM   2283  OE2 GLU X 144      28.987  44.778  16.524  0.00  0.00            
ATOM   2284  C   GLU X 144      31.741  40.840  15.624  0.00  0.00            
ATOM   2285  O   GLU X 144      32.706  41.354  15.079  0.00  0.00            
ATOM   2286  N   VAL X 145      30.790  40.117  15.052  0.00  0.00            
ATOM   2287  H   VAL X 145      30.029  39.778  15.623  0.00  0.00            
ATOM   2288  CA  VAL X 145      30.696  39.724  13.627  0.00  0.00            
ATOM   2289  HA  VAL X 145      31.703  39.581  13.234  0.00  0.00            
ATOM   2290  CB  VAL X 145      29.936  38.380  13.397  0.00  0.00            
ATOM   2291  HB  VAL X 145      28.956  38.385  13.875  0.00  0.00            
ATOM   2292  CG1 VAL X 145      29.793  38.137  11.919  0.00  0.00            
ATOM   2293 HG11 VAL X 145      29.295  38.861  11.274  0.00  0.00            
ATOM   2294 HG12 VAL X 145      30.772  37.890  11.510  0.00  0.00            
ATOM   2295 HG13 VAL X 145      29.349  37.148  11.802  0.00  0.00            
ATOM   2296  CG2 VAL X 145      30.830  37.222  13.942  0.00  0.00            
ATOM   2297 HG21 VAL X 145      31.115  37.416  14.976  0.00  0.00            
ATOM   2298 HG22 VAL X 145      30.272  36.292  13.837  0.00  0.00            
ATOM   2299 HG23 VAL X 145      31.784  37.168  13.418  0.00  0.00            
ATOM   2300  C   VAL X 145      30.029  40.813  12.752  0.00  0.00            
ATOM   2301  O   VAL X 145      30.778  41.615  12.228  0.00  0.00            
ATOM   2302  OXT VAL X 145      28.768  40.944  12.719  0.00  0.00            
ATOM   2303  CA  CA  X 146      29.514  47.368  29.761  0.00  0.00            
END
