# Supplementary material for: Bicyclic Engineered Sortase A Performs Transpeptidation under Denaturing Conditions
Source: Bioconjug Chem. 2023 May 29;34(6):1114–21. doi: 10.1021/acs.bioconjchem.3c00151 (PMC10288436; doi:10.1021/acs.bioconjchem.3c00151)
Supplement: Supplementary file 3 — bc3c00151_si_003.pdb [file bc3c00151_si_003.pdb]

TITLE     SWISS-MODEL SERVER (https://swissmodel.expasy.org)
TITLE    2 Untitled Project
EXPDTA    THEORETICAL MODEL (SWISS-MODEL SERVER)
AUTHOR    SWISS-MODEL SERVER (SEE REFERENCE IN JRNL Records)
REVDAT   1   27-SEP-21 1MOD    1       18:21
JRNL        AUTH   A.WATERHOUSE,M.BERTONI,S.BIENERT,G.STUDER,G.TAURIELLO,
JRNL        AUTH 2 R.GUMIENNY,F.T.HEER,T.A.P.DE BEER,C.REMPFER,L.BORDOLI,
JRNL        AUTH 3 R.LEPORE,T.SCHWEDE
JRNL        TITL   SWISS-MODEL: HOMOLOGY MODELLING OF PROTEIN STRUCTURES AND
JRNL        TITL 2 COMPLEXES
JRNL        REF    NUCLEIC.ACIDS.RES..           V.  46 W296  2018
JRNL        PMID   29788355
JRNL        DOI    10.1093/nar/gky427
REMARK   1
REMARK   1 REFERENCE 1
REMARK   1  AUTH   S.BIENERT,A.WATERHOUSE,T.A.P.DE BEER,G.TAURIELLO,G.STUDER,
REMARK   1  AUTH 2 L.BORDOLI,T.SCHWEDE
REMARK   1  TITL   THE SWISS-MODEL REPOSITORY - NEW FEATURES AND FUNCTIONALITY
REMARK   1  REF    NUCLEIC.ACIDS.RES..           V.  45       2017
REMARK   1  REFN                   ISSN 0305-1048
REMARK   1  PMID   27899672
REMARK   1  DOI    10.1093/nar/gkw1132
REMARK   1
REMARK   1 REFERENCE 2
REMARK   1  AUTH   N.GUEX,M.C.PEITSCH,T.SCHWEDE
REMARK   1  TITL   AUTOMATED COMPARATIVE PROTEIN STRUCTURE MODELING WITH
REMARK   1  TITL 2 SWISS-MODEL AND SWISS-PDBVIEWER: A HISTORICAL PERSPECTIVE
REMARK   1  REF    ELECTROPHORESIS               V.  30       2009
REMARK   1  REFN                   ISSN 0173-0835
REMARK   1  PMID   19517507
REMARK   1  DOI    10.1002/elps.200900140
REMARK   1
REMARK   1 REFERENCE 3
REMARK   1  AUTH   G.STUDER,G.TAURIELLO,S.BIENERT,M.BIASINI,N.JOHNER,T.SCHWEDE
REMARK   1  TITL   PROMOD3 - A VERSATILE HOMOLOGY MODELLING TOOLBOX
REMARK   1  REF    PLOS COMP. BIOL.              V.  17       2021
REMARK   1  REFN                   ISSN 
REMARK   1  PMID   33507980
REMARK   1  DOI    https://doi.org/10.1371/journal.pcbi.1008667
REMARK   1
REMARK   1 REFERENCE 4
REMARK   1  AUTH   G.STUDER,C.REMPFER,A.WATERHOUSE,R.GUMIENNY,J.HAAS,T.SCHWEDE
REMARK   1  TITL   QMEANDISCO - DISTANCE CONSTRAINTS APPLIED ON MODEL QUALITY 
REMARK   1  TITL 2 ESTIMATION
REMARK   1  REF    BIOINFORMATICS                V.  36       2020
REMARK   1  REFN                   ISSN 
REMARK   1  PMID   31697312
REMARK   1  DOI    https://doi.org/10.1093/bioinformatics/btz828
REMARK   1
REMARK   1 REFERENCE 5
REMARK   1  AUTH   P.BENKERT,M.BIASINI,T.SCHWEDE
REMARK   1  TITL   TOWARD THE ESTIMATION OF THE ABSOLUTE QUALITY OF INDIVIDUAL
REMARK   1  TITL 2 PROTEIN STRUCTURE MODELS
REMARK   1  REF    BIOINFORMATICS                V.  27       2011
REMARK   1  REFN                   ISSN 1367-4803
REMARK   1  PMID   21134891
REMARK   1  DOI    10.1093/bioinformatics/btq662
REMARK   1
REMARK   1 REFERENCE 6
REMARK   1  AUTH   M.BERTONI,F.KIEFER,M.BIASINI,L.BORDOLI,T.SCHWEDE
REMARK   1  TITL   MODELING PROTEIN QUATERNARY STRUCTURE OF HOMO- AND
REMARK   1  TITL 2 HETERO-OLIGOMERS BEYOND BINARY INTERACTIONS BY HOMOLOGY
REMARK   1  REF    SCI.REP.                      V.   7       2017
REMARK   1  REFN                   ISSN
REMARK   1  PMID   28874689
REMARK   1  DOI    10.1038/s41598-017-09654-8
REMARK   1
REMARK   1 DISCLAIMER
REMARK   1 The SWISS-MODEL SERVER produces theoretical models for proteins.
REMARK   1 The results of any theoretical modelling procedure is
REMARK   1 NON-EXPERIMENTAL and MUST be considered with care. These models may
REMARK   1 contain significant errors. This is especially true for automated
REMARK   1 modeling since there is no human intervention during model
REMARK   1 building. Please read the header section and the logfile carefully
REMARK   1 to know what templates and alignments were used during the model
REMARK   1 building process. All information by the SWISS-MODEL SERVER is
REMARK   1 provided "AS-IS", without any warranty, expressed or implied.
REMARK   2
REMARK   2 COPYRIGHT NOTICE
REMARK   2 This SWISS-MODEL protein model is copyright. It is produced by the
REMARK   2 SWISS-MODEL server, developed by the Computational Structural
REMARK   2 Biology Group at the SIB Swiss Institute of Bioinformatics at the
REMARK   2 Biozentrum, University of Basel (https://swissmodel.expasy.org). This
REMARK   2 model is licensed under the CC BY-SA 4.0 Creative Commons
REMARK   2 Attribution-ShareAlike 4.0 International License
REMARK   2 (https://creativecommons.org/licenses/by-sa/4.0/legalcode), i.e. you
REMARK   2 can copy and redistribute the model in any medium or format,
REMARK   2 transform and build upon the model for any purpose, even
REMARK   2 commercially, under the following terms:
REMARK   2 Attribution - You must give appropriate credit, provide a link to
REMARK   2 the license, and indicate if changes were made. You may do so in any
REMARK   2 reasonable manner, but not in any way that suggests the licensor
REMARK   2 endorses you or your use. When you publish, patent or distribute
REMARK   2 results that were fully or partially based on the model, please cite
REMARK   2 the corresponding papers mentioned under JRNL.
REMARK   2 ShareAlike - If you remix, transform, or build upon the material,
REMARK   2 you must distribute your contributions under the same license as the
REMARK   2 original.
REMARK   2 No additional restrictions - you may not apply legal terms or
REMARK   2 technological measures that legally restrict others from doing
REMARK   2 anything the license permits.
REMARK   2 Find a human-readable summary of (and not a substitute for) the
REMARK   2 CC BY-SA 4.0 license at this link:
REMARK   2 https://creativecommons.org/licenses/by-sa/4.0/
REMARK   3 
REMARK   3 MODEL INFORMATION
REMARK   3  ENGIN   PROMOD3
REMARK   3  VERSN   3.2.0
REMARK   3  OSTAT   monomer
REMARK   3  OSRSN   PREDICTION
REMARK   3  QSPRD   0.000
REMARK   3  GMQE    0.76
REMARK   3  QMNV    4.2.0
REMARK   3  QMNDG   0.70
REMARK   3  MODT    FALSE
REMARK   3 
REMARK   3 MODEL LIGAND 1
REMARK   3  NAME    CA
REMARK   3  BIND    A.46
REMARK   3  BIND 2  A.49
REMARK   3  BIND 3  A.53
REMARK   3  BIND 4  A.55
REMARK   3  BIND 5  A.112
REMARK   3  BIND 6  _.1
REMARK   3 
REMARK   3 TEMPLATE 1
REMARK   3  PDBID   template_upload
REMARK   3  CHAIN   A
REMARK   3  MMCIF   A
REMARK   3  PDBV    2021-09-17
REMARK   3  SMTLE   template_upload.1.A
REMARK   3  SMTLV   2021-09-22
REMARK   3  MTHD    Unknown
REMARK   3  FOUND   HHblits
REMARK   3  GMQE    0.77
REMARK   3  SIM     0.58
REMARK   3  SID     92.52
REMARK   3  OSTAT   monomer
REMARK   3  ALN A TRG QAKPQIPKDKSKVAGYIEIPDADIKEPVYPGPATREQLNRGVSFAEENESLCDQNISI
REMARK   3  ALN A TRG AGHTFIGRPNYQFTNLKAAKKGSMVYFKVGNCTRKYKMTSIRNVKPTAVGVLDEQKGK
REMARK   3  ALN A TRG DCQLTLITCDDLNRETGVWETRKIFVATEVK
REMARK   3  ALN A TPL QAKPQIPKDKSKVAGYIEIPDADIKEPVYPGPATPEQLNRGVSFAEENESLDDQNISI
REMARK   3  ALN A TPL AGHTFIDRPNYQFTNLKAAKKGSMVYFKVGNETRKYKMTSIRDVKPTDVGVLDEQKGK
REMARK   3  ALN A TPL DKQLTLITCDDYNEKTGVWEKRKIFVATEVK
REMARK   3  ALN A OFF 0
ATOM      1  N   GLN A   1      -1.145 -13.473 -34.497  1.00  0.38           N  
ATOM      2  CA  GLN A   1      -1.875 -14.078 -33.338  1.00  0.38           C  
ATOM      3  C   GLN A   1      -0.923 -14.963 -32.552  1.00  0.38           C  
ATOM      4  O   GLN A   1       0.221 -15.133 -32.963  1.00  0.38           O  
ATOM      5  CB  GLN A   1      -3.094 -14.883 -33.885  1.00  0.38           C  
ATOM      6  CG  GLN A   1      -4.237 -14.024 -34.479  1.00  0.38           C  
ATOM      7  CD  GLN A   1      -5.025 -13.394 -33.333  1.00  0.38           C  
ATOM      8  OE1 GLN A   1      -4.574 -12.401 -32.768  1.00  0.38           O  
ATOM      9  NE2 GLN A   1      -6.160 -14.015 -32.948  1.00  0.38           N  
ATOM     10  N   ALA A   2      -1.353 -15.519 -31.404  1.00  0.57           N  
ATOM     11  CA  ALA A   2      -0.628 -16.540 -30.678  1.00  0.57           C  
ATOM     12  C   ALA A   2      -0.450 -17.816 -31.472  1.00  0.57           C  
ATOM     13  O   ALA A   2      -1.256 -18.162 -32.332  1.00  0.57           O  
ATOM     14  CB  ALA A   2      -1.354 -16.869 -29.367  1.00  0.57           C  
ATOM     15  N   LYS A   3       0.641 -18.527 -31.192  1.00  0.56           N  
ATOM     16  CA  LYS A   3       0.969 -19.741 -31.883  1.00  0.56           C  
ATOM     17  C   LYS A   3       1.536 -20.738 -30.894  1.00  0.56           C  
ATOM     18  O   LYS A   3       2.710 -21.072 -31.014  1.00  0.56           O  
ATOM     19  CB  LYS A   3       1.981 -19.415 -33.011  1.00  0.56           C  
ATOM     20  CG  LYS A   3       3.188 -18.548 -32.598  1.00  0.56           C  
ATOM     21  CD  LYS A   3       4.505 -19.097 -33.163  1.00  0.56           C  
ATOM     22  CE  LYS A   3       4.564 -19.154 -34.688  1.00  0.56           C  
ATOM     23  NZ  LYS A   3       5.846 -18.587 -35.159  1.00  0.56           N  
ATOM     24  N   PRO A   4       0.838 -21.230 -29.868  1.00  0.67           N  
ATOM     25  CA  PRO A   4       1.388 -22.264 -29.002  1.00  0.67           C  
ATOM     26  C   PRO A   4       1.742 -23.548 -29.752  1.00  0.67           C  
ATOM     27  O   PRO A   4       1.104 -23.900 -30.734  1.00  0.67           O  
ATOM     28  CB  PRO A   4       0.310 -22.480 -27.919  1.00  0.67           C  
ATOM     29  CG  PRO A   4      -0.807 -21.464 -28.205  1.00  0.67           C  
ATOM     30  CD  PRO A   4      -0.607 -21.103 -29.674  1.00  0.67           C  
ATOM     31  N   GLN A   5       2.807 -24.242 -29.338  1.00  0.69           N  
ATOM     32  CA  GLN A   5       3.280 -25.437 -29.966  1.00  0.69           C  
ATOM     33  C   GLN A   5       3.971 -26.137 -28.802  1.00  0.69           C  
ATOM     34  O   GLN A   5       4.463 -25.458 -27.915  1.00  0.69           O  
ATOM     35  CB  GLN A   5       4.227 -25.187 -31.201  1.00  0.69           C  
ATOM     36  CG  GLN A   5       4.549 -23.726 -31.669  1.00  0.69           C  
ATOM     37  CD  GLN A   5       5.484 -22.813 -30.866  1.00  0.69           C  
ATOM     38  OE1 GLN A   5       5.827 -21.727 -31.334  1.00  0.69           O  
ATOM     39  NE2 GLN A   5       5.927 -23.206 -29.662  1.00  0.69           N  
ATOM     40  N   ILE A   6       4.025 -27.484 -28.716  1.00  0.71           N  
ATOM     41  CA  ILE A   6       4.905 -28.261 -27.846  1.00  0.71           C  
ATOM     42  C   ILE A   6       6.367 -28.015 -28.245  1.00  0.71           C  
ATOM     43  O   ILE A   6       6.745 -28.383 -29.359  1.00  0.71           O  
ATOM     44  CB  ILE A   6       4.517 -29.758 -27.841  1.00  0.71           C  
ATOM     45  CG1 ILE A   6       3.173 -29.974 -27.087  1.00  0.71           C  
ATOM     46  CG2 ILE A   6       5.617 -30.642 -27.184  1.00  0.71           C  
ATOM     47  CD1 ILE A   6       1.840 -29.600 -27.765  1.00  0.71           C  
ATOM     48  N   PRO A   7       7.222 -27.356 -27.452  1.00  0.60           N  
ATOM     49  CA  PRO A   7       8.564 -27.029 -27.890  1.00  0.60           C  
ATOM     50  C   PRO A   7       9.501 -28.103 -27.401  1.00  0.60           C  
ATOM     51  O   PRO A   7       9.066 -29.142 -26.916  1.00  0.60           O  
ATOM     52  CB  PRO A   7       8.820 -25.688 -27.191  1.00  0.60           C  
ATOM     53  CG  PRO A   7       8.105 -25.816 -25.851  1.00  0.60           C  
ATOM     54  CD  PRO A   7       6.904 -26.715 -26.176  1.00  0.60           C  
ATOM     55  N   LYS A   8      10.816 -27.853 -27.487  1.00  0.58           N  
ATOM     56  CA  LYS A   8      11.815 -28.791 -27.032  1.00  0.58           C  
ATOM     57  C   LYS A   8      11.982 -28.792 -25.522  1.00  0.58           C  
ATOM     58  O   LYS A   8      12.504 -29.742 -24.925  1.00  0.58           O  
ATOM     59  CB  LYS A   8      13.150 -28.471 -27.741  1.00  0.58           C  
ATOM     60  CG  LYS A   8      14.300 -29.336 -27.215  1.00  0.58           C  
ATOM     61  CD  LYS A   8      15.468 -29.557 -28.172  1.00  0.58           C  
ATOM     62  CE  LYS A   8      16.529 -30.453 -27.529  1.00  0.58           C  
ATOM     63  NZ  LYS A   8      17.479 -29.634 -26.743  1.00  0.58           N  
ATOM     64  N   ASP A   9      11.493 -27.736 -24.852  1.00  0.73           N  
ATOM     65  CA  ASP A   9      11.418 -27.691 -23.419  1.00  0.73           C  
ATOM     66  C   ASP A   9      10.383 -28.708 -22.948  1.00  0.73           C  
ATOM     67  O   ASP A   9       9.221 -28.431 -22.761  1.00  0.73           O  
ATOM     68  CB  ASP A   9      11.161 -26.253 -22.896  1.00  0.73           C  
ATOM     69  CG  ASP A   9      12.434 -25.441 -22.664  1.00  0.73           C  
ATOM     70  OD1 ASP A   9      13.389 -25.567 -23.469  1.00  0.73           O  
ATOM     71  OD2 ASP A   9      12.424 -24.668 -21.674  1.00  0.73           O  
ATOM     72  N   LYS A  10      10.788 -29.970 -22.746  1.00  0.72           N  
ATOM     73  CA  LYS A  10       9.975 -31.026 -22.175  1.00  0.72           C  
ATOM     74  C   LYS A  10       9.744 -30.839 -20.669  1.00  0.72           C  
ATOM     75  O   LYS A  10       8.902 -31.475 -20.040  1.00  0.72           O  
ATOM     76  CB  LYS A  10      10.693 -32.374 -22.395  1.00  0.72           C  
ATOM     77  CG  LYS A  10      11.975 -32.521 -21.556  1.00  0.72           C  
ATOM     78  CD  LYS A  10      12.795 -33.788 -21.836  1.00  0.72           C  
ATOM     79  CE  LYS A  10      13.383 -33.824 -23.248  1.00  0.72           C  
ATOM     80  NZ  LYS A  10      14.701 -34.502 -23.242  1.00  0.72           N  
ATOM     81  N   SER A  11      10.548 -29.927 -20.095  1.00  0.79           N  
ATOM     82  CA  SER A  11      10.576 -29.377 -18.752  1.00  0.79           C  
ATOM     83  C   SER A  11       9.626 -28.197 -18.558  1.00  0.79           C  
ATOM     84  O   SER A  11       9.416 -27.738 -17.437  1.00  0.79           O  
ATOM     85  CB  SER A  11      11.993 -28.815 -18.411  1.00  0.79           C  
ATOM     86  OG  SER A  11      13.026 -29.436 -19.173  1.00  0.79           O  
ATOM     87  N   LYS A  12       9.022 -27.662 -19.634  1.00  0.77           N  
ATOM     88  CA  LYS A  12       8.005 -26.633 -19.538  1.00  0.77           C  
ATOM     89  C   LYS A  12       6.626 -27.246 -19.457  1.00  0.77           C  
ATOM     90  O   LYS A  12       6.350 -28.307 -20.007  1.00  0.77           O  
ATOM     91  CB  LYS A  12       8.042 -25.580 -20.693  1.00  0.77           C  
ATOM     92  CG  LYS A  12       7.668 -26.085 -22.099  1.00  0.77           C  
ATOM     93  CD  LYS A  12       6.369 -25.584 -22.726  1.00  0.77           C  
ATOM     94  CE  LYS A  12       6.306 -24.080 -22.960  1.00  0.77           C  
ATOM     95  NZ  LYS A  12       5.611 -23.806 -24.241  1.00  0.77           N  
ATOM     96  N   VAL A  13       5.705 -26.561 -18.764  1.00  0.82           N  
ATOM     97  CA  VAL A  13       4.274 -26.709 -18.940  1.00  0.82           C  
ATOM     98  C   VAL A  13       3.844 -26.177 -20.302  1.00  0.82           C  
ATOM     99  O   VAL A  13       4.121 -25.036 -20.681  1.00  0.82           O  
ATOM    100  CB  VAL A  13       3.478 -26.054 -17.803  1.00  0.82           C  
ATOM    101  CG1 VAL A  13       4.216 -26.127 -16.457  1.00  0.82           C  
ATOM    102  CG2 VAL A  13       3.153 -24.568 -18.010  1.00  0.82           C  
ATOM    103  N   ALA A  14       3.175 -26.997 -21.136  1.00  0.82           N  
ATOM    104  CA  ALA A  14       2.567 -26.580 -22.379  1.00  0.82           C  
ATOM    105  C   ALA A  14       1.400 -25.636 -22.071  1.00  0.82           C  
ATOM    106  O   ALA A  14       1.189 -24.636 -22.748  1.00  0.82           O  
ATOM    107  CB  ALA A  14       2.189 -27.798 -23.268  1.00  0.82           C  
ATOM    108  N   GLY A  15       0.672 -25.934 -20.976  1.00  0.81           N  
ATOM    109  CA  GLY A  15      -0.450 -25.152 -20.490  1.00  0.81           C  
ATOM    110  C   GLY A  15      -0.844 -25.546 -19.082  1.00  0.81           C  
ATOM    111  O   GLY A  15      -0.013 -25.954 -18.278  1.00  0.81           O  
ATOM    112  N   TYR A  16      -2.150 -25.457 -18.770  1.00  0.80           N  
ATOM    113  CA  TYR A  16      -2.776 -25.662 -17.470  1.00  0.80           C  
ATOM    114  C   TYR A  16      -4.188 -26.200 -17.696  1.00  0.80           C  
ATOM    115  O   TYR A  16      -4.805 -25.963 -18.731  1.00  0.80           O  
ATOM    116  CB  TYR A  16      -2.887 -24.388 -16.575  1.00  0.80           C  
ATOM    117  CG  TYR A  16      -1.529 -23.851 -16.227  1.00  0.80           C  
ATOM    118  CD1 TYR A  16      -0.838 -23.013 -17.115  1.00  0.80           C  
ATOM    119  CD2 TYR A  16      -0.895 -24.241 -15.040  1.00  0.80           C  
ATOM    120  CE1 TYR A  16       0.470 -22.603 -16.833  1.00  0.80           C  
ATOM    121  CE2 TYR A  16       0.400 -23.796 -14.738  1.00  0.80           C  
ATOM    122  CZ  TYR A  16       1.071 -22.949 -15.622  1.00  0.80           C  
ATOM    123  OH  TYR A  16       2.370 -22.481 -15.338  1.00  0.80           O  
ATOM    124  N   ILE A  17      -4.744 -26.954 -16.735  1.00  0.81           N  
ATOM    125  CA  ILE A  17      -6.063 -27.561 -16.833  1.00  0.81           C  
ATOM    126  C   ILE A  17      -6.777 -27.300 -15.528  1.00  0.81           C  
ATOM    127  O   ILE A  17      -6.151 -27.240 -14.470  1.00  0.81           O  
ATOM    128  CB  ILE A  17      -5.991 -29.059 -17.156  1.00  0.81           C  
ATOM    129  CG1 ILE A  17      -7.253 -29.554 -17.902  1.00  0.81           C  
ATOM    130  CG2 ILE A  17      -5.600 -29.951 -15.955  1.00  0.81           C  
ATOM    131  CD1 ILE A  17      -7.063 -29.515 -19.423  1.00  0.81           C  
ATOM    132  N   GLU A  18      -8.101 -27.062 -15.572  1.00  0.77           N  
ATOM    133  CA  GLU A  18      -8.870 -26.751 -14.387  1.00  0.77           C  
ATOM    134  C   GLU A  18     -10.316 -27.130 -14.637  1.00  0.77           C  
ATOM    135  O   GLU A  18     -10.797 -27.162 -15.772  1.00  0.77           O  
ATOM    136  CB  GLU A  18      -8.773 -25.262 -13.881  1.00  0.77           C  
ATOM    137  CG  GLU A  18      -7.816 -24.328 -14.688  1.00  0.77           C  
ATOM    138  CD  GLU A  18      -7.648 -22.872 -14.234  1.00  0.77           C  
ATOM    139  OE1 GLU A  18      -8.169 -22.470 -13.172  1.00  0.77           O  
ATOM    140  OE2 GLU A  18      -6.875 -22.153 -14.933  1.00  0.77           O  
ATOM    141  N   ILE A  19     -11.042 -27.473 -13.556  1.00  0.76           N  
ATOM    142  CA  ILE A  19     -12.429 -27.901 -13.624  1.00  0.76           C  
ATOM    143  C   ILE A  19     -13.153 -27.299 -12.410  1.00  0.76           C  
ATOM    144  O   ILE A  19     -12.693 -27.553 -11.297  1.00  0.76           O  
ATOM    145  CB  ILE A  19     -12.594 -29.431 -13.605  1.00  0.76           C  
ATOM    146  CG1 ILE A  19     -11.531 -30.174 -14.462  1.00  0.76           C  
ATOM    147  CG2 ILE A  19     -14.038 -29.760 -14.033  1.00  0.76           C  
ATOM    148  CD1 ILE A  19     -11.607 -31.698 -14.397  1.00  0.76           C  
ATOM    149  N   PRO A  20     -14.245 -26.530 -12.508  1.00  0.76           N  
ATOM    150  CA  PRO A  20     -14.942 -25.928 -11.375  1.00  0.76           C  
ATOM    151  C   PRO A  20     -15.763 -26.936 -10.581  1.00  0.76           C  
ATOM    152  O   PRO A  20     -15.688 -26.914  -9.359  1.00  0.76           O  
ATOM    153  CB  PRO A  20     -15.824 -24.832 -12.000  1.00  0.76           C  
ATOM    154  CG  PRO A  20     -16.048 -25.284 -13.442  1.00  0.76           C  
ATOM    155  CD  PRO A  20     -14.787 -26.072 -13.773  1.00  0.76           C  
ATOM    156  N   ASP A  21     -16.516 -27.847 -11.231  1.00  0.76           N  
ATOM    157  CA  ASP A  21     -17.325 -28.885 -10.604  1.00  0.76           C  
ATOM    158  C   ASP A  21     -16.493 -29.943  -9.876  1.00  0.76           C  
ATOM    159  O   ASP A  21     -16.963 -30.631  -8.970  1.00  0.76           O  
ATOM    160  CB  ASP A  21     -18.195 -29.579 -11.688  1.00  0.76           C  
ATOM    161  CG  ASP A  21     -19.227 -28.633 -12.290  1.00  0.76           C  
ATOM    162  OD1 ASP A  21     -18.800 -27.592 -12.857  1.00  0.76           O  
ATOM    163  OD2 ASP A  21     -20.434 -28.966 -12.232  1.00  0.76           O  
ATOM    164  N   ALA A  22     -15.207 -30.074 -10.264  1.00  0.78           N  
ATOM    165  CA  ALA A  22     -14.250 -30.912  -9.580  1.00  0.78           C  
ATOM    166  C   ALA A  22     -13.297 -30.180  -8.656  1.00  0.78           C  
ATOM    167  O   ALA A  22     -12.570 -30.851  -7.940  1.00  0.78           O  
ATOM    168  CB  ALA A  22     -13.296 -31.620 -10.565  1.00  0.78           C  
ATOM    169  N   ASP A  23     -13.224 -28.834  -8.653  1.00  0.78           N  
ATOM    170  CA  ASP A  23     -12.257 -28.070  -7.871  1.00  0.78           C  
ATOM    171  C   ASP A  23     -10.793 -28.509  -8.080  1.00  0.78           C  
ATOM    172  O   ASP A  23     -10.082 -28.918  -7.164  1.00  0.78           O  
ATOM    173  CB  ASP A  23     -12.735 -27.999  -6.395  1.00  0.78           C  
ATOM    174  CG  ASP A  23     -12.273 -26.761  -5.639  1.00  0.78           C  
ATOM    175  OD1 ASP A  23     -11.338 -26.069  -6.115  1.00  0.78           O  
ATOM    176  OD2 ASP A  23     -12.889 -26.486  -4.576  1.00  0.78           O  
ATOM    177  N   ILE A  24     -10.313 -28.499  -9.348  1.00  0.73           N  
ATOM    178  CA  ILE A  24      -8.974 -28.975  -9.676  1.00  0.73           C  
ATOM    179  C   ILE A  24      -8.310 -27.914 -10.514  1.00  0.73           C  
ATOM    180  O   ILE A  24      -8.972 -27.227 -11.289  1.00  0.73           O  
ATOM    181  CB  ILE A  24      -8.930 -30.329 -10.403  1.00  0.73           C  
ATOM    182  CG1 ILE A  24      -9.709 -31.384  -9.611  1.00  0.73           C  
ATOM    183  CG2 ILE A  24      -7.486 -30.820 -10.586  1.00  0.73           C  
ATOM    184  CD1 ILE A  24      -9.902 -32.693 -10.369  1.00  0.73           C  
ATOM    185  N   LYS A  25      -6.982 -27.750 -10.358  1.00  0.74           N  
ATOM    186  CA  LYS A  25      -6.203 -26.814 -11.134  1.00  0.74           C  
ATOM    187  C   LYS A  25      -4.712 -27.160 -11.166  1.00  0.74           C  
ATOM    188  O   LYS A  25      -4.015 -27.078 -10.155  1.00  0.74           O  
ATOM    189  CB  LYS A  25      -6.342 -25.391 -10.555  1.00  0.74           C  
ATOM    190  CG  LYS A  25      -5.495 -24.383 -11.332  1.00  0.74           C  
ATOM    191  CD  LYS A  25      -5.709 -22.937 -10.878  1.00  0.74           C  
ATOM    192  CE  LYS A  25      -4.561 -22.005 -11.251  1.00  0.74           C  
ATOM    193  NZ  LYS A  25      -4.172 -22.286 -12.647  1.00  0.74           N  
ATOM    194  N   GLU A  26      -4.176 -27.516 -12.353  1.00  0.74           N  
ATOM    195  CA  GLU A  26      -2.865 -28.135 -12.473  1.00  0.74           C  
ATOM    196  C   GLU A  26      -2.152 -27.780 -13.777  1.00  0.74           C  
ATOM    197  O   GLU A  26      -2.787 -27.265 -14.700  1.00  0.74           O  
ATOM    198  CB  GLU A  26      -3.014 -29.661 -12.364  1.00  0.74           C  
ATOM    199  CG  GLU A  26      -4.457 -30.156 -12.451  1.00  0.74           C  
ATOM    200  CD  GLU A  26      -4.399 -31.647 -12.292  1.00  0.74           C  
ATOM    201  OE1 GLU A  26      -4.083 -32.341 -13.287  1.00  0.74           O  
ATOM    202  OE2 GLU A  26      -4.603 -32.058 -11.127  1.00  0.74           O  
ATOM    203  N   PRO A  27      -0.831 -27.959 -13.898  1.00  0.85           N  
ATOM    204  CA  PRO A  27      -0.092 -27.750 -15.141  1.00  0.85           C  
ATOM    205  C   PRO A  27      -0.277 -28.903 -16.112  1.00  0.85           C  
ATOM    206  O   PRO A  27      -0.678 -29.979 -15.706  1.00  0.85           O  
ATOM    207  CB  PRO A  27       1.366 -27.664 -14.662  1.00  0.85           C  
ATOM    208  CG  PRO A  27       1.428 -28.580 -13.439  1.00  0.85           C  
ATOM    209  CD  PRO A  27       0.041 -28.436 -12.817  1.00  0.85           C  
ATOM    210  N   VAL A  28       0.027 -28.691 -17.402  1.00  0.82           N  
ATOM    211  CA  VAL A  28      -0.076 -29.684 -18.456  1.00  0.82           C  
ATOM    212  C   VAL A  28       1.302 -29.840 -19.064  1.00  0.82           C  
ATOM    213  O   VAL A  28       1.816 -28.920 -19.681  1.00  0.82           O  
ATOM    214  CB  VAL A  28      -1.000 -29.162 -19.547  1.00  0.82           C  
ATOM    215  CG1 VAL A  28      -1.098 -30.091 -20.763  1.00  0.82           C  
ATOM    216  CG2 VAL A  28      -2.407 -28.953 -18.978  1.00  0.82           C  
ATOM    217  N   TYR A  29       1.968 -30.996 -18.921  1.00  0.83           N  
ATOM    218  CA  TYR A  29       3.305 -31.170 -19.470  1.00  0.83           C  
ATOM    219  C   TYR A  29       3.230 -31.822 -20.841  1.00  0.83           C  
ATOM    220  O   TYR A  29       2.215 -32.450 -21.158  1.00  0.83           O  
ATOM    221  CB  TYR A  29       4.217 -31.943 -18.486  1.00  0.83           C  
ATOM    222  CG  TYR A  29       4.894 -30.958 -17.571  1.00  0.83           C  
ATOM    223  CD1 TYR A  29       4.212 -30.343 -16.508  1.00  0.83           C  
ATOM    224  CD2 TYR A  29       6.249 -30.659 -17.762  1.00  0.83           C  
ATOM    225  CE1 TYR A  29       4.894 -29.487 -15.632  1.00  0.83           C  
ATOM    226  CE2 TYR A  29       6.926 -29.804 -16.888  1.00  0.83           C  
ATOM    227  CZ  TYR A  29       6.250 -29.198 -15.833  1.00  0.83           C  
ATOM    228  OH  TYR A  29       6.957 -28.368 -14.946  1.00  0.83           O  
ATOM    229  N   PRO A  30       4.218 -31.702 -21.733  1.00  0.82           N  
ATOM    230  CA  PRO A  30       4.242 -32.490 -22.950  1.00  0.82           C  
ATOM    231  C   PRO A  30       4.275 -33.967 -22.659  1.00  0.82           C  
ATOM    232  O   PRO A  30       4.756 -34.390 -21.611  1.00  0.82           O  
ATOM    233  CB  PRO A  30       5.475 -32.026 -23.726  1.00  0.82           C  
ATOM    234  CG  PRO A  30       6.378 -31.388 -22.676  1.00  0.82           C  
ATOM    235  CD  PRO A  30       5.426 -30.890 -21.591  1.00  0.82           C  
ATOM    236  N   GLY A  31       3.707 -34.753 -23.576  1.00  0.76           N  
ATOM    237  CA  GLY A  31       3.717 -36.194 -23.509  1.00  0.76           C  
ATOM    238  C   GLY A  31       5.052 -36.838 -23.713  1.00  0.76           C  
ATOM    239  O   GLY A  31       6.057 -36.174 -23.982  1.00  0.76           O  
ATOM    240  N   PRO A  32       5.072 -38.157 -23.668  1.00  0.78           N  
ATOM    241  CA  PRO A  32       3.994 -39.044 -23.234  1.00  0.78           C  
ATOM    242  C   PRO A  32       3.770 -39.016 -21.722  1.00  0.78           C  
ATOM    243  O   PRO A  32       4.472 -38.321 -21.004  1.00  0.78           O  
ATOM    244  CB  PRO A  32       4.500 -40.414 -23.723  1.00  0.78           C  
ATOM    245  CG  PRO A  32       6.031 -40.318 -23.826  1.00  0.78           C  
ATOM    246  CD  PRO A  32       6.354 -38.835 -23.685  1.00  0.78           C  
ATOM    247  N   ALA A  33       2.792 -39.767 -21.189  1.00  0.80           N  
ATOM    248  CA  ALA A  33       2.652 -40.045 -19.775  1.00  0.80           C  
ATOM    249  C   ALA A  33       3.516 -41.210 -19.325  1.00  0.80           C  
ATOM    250  O   ALA A  33       3.080 -42.135 -18.657  1.00  0.80           O  
ATOM    251  CB  ALA A  33       1.185 -40.375 -19.501  1.00  0.80           C  
ATOM    252  N   THR A  34       4.803 -41.195 -19.664  1.00  0.80           N  
ATOM    253  CA  THR A  34       5.834 -42.035 -19.112  1.00  0.80           C  
ATOM    254  C   THR A  34       6.248 -41.457 -17.775  1.00  0.80           C  
ATOM    255  O   THR A  34       6.045 -40.283 -17.473  1.00  0.80           O  
ATOM    256  CB  THR A  34       7.022 -42.188 -20.068  1.00  0.80           C  
ATOM    257  OG1 THR A  34       7.375 -40.921 -20.603  1.00  0.80           O  
ATOM    258  CG2 THR A  34       6.579 -43.120 -21.220  1.00  0.80           C  
ATOM    259  N   ARG A  35       6.842 -42.299 -16.914  1.00  0.67           N  
ATOM    260  CA  ARG A  35       7.319 -41.993 -15.567  1.00  0.67           C  
ATOM    261  C   ARG A  35       8.124 -40.696 -15.390  1.00  0.67           C  
ATOM    262  O   ARG A  35       7.972 -39.967 -14.417  1.00  0.67           O  
ATOM    263  CB  ARG A  35       8.241 -43.154 -15.139  1.00  0.67           C  
ATOM    264  CG  ARG A  35       8.917 -43.000 -13.761  1.00  0.67           C  
ATOM    265  CD  ARG A  35       9.894 -44.135 -13.454  1.00  0.67           C  
ATOM    266  NE  ARG A  35      11.029 -43.994 -14.437  1.00  0.67           N  
ATOM    267  CZ  ARG A  35      11.911 -44.960 -14.727  1.00  0.67           C  
ATOM    268  NH1 ARG A  35      12.877 -44.739 -15.618  1.00  0.67           N  
ATOM    269  NH2 ARG A  35      11.845 -46.152 -14.140  1.00  0.67           N  
ATOM    270  N   GLU A  36       9.009 -40.379 -16.346  1.00  0.74           N  
ATOM    271  CA  GLU A  36       9.780 -39.166 -16.442  1.00  0.74           C  
ATOM    272  C   GLU A  36       8.937 -37.912 -16.640  1.00  0.74           C  
ATOM    273  O   GLU A  36       9.322 -36.832 -16.263  1.00  0.74           O  
ATOM    274  CB  GLU A  36      10.741 -39.287 -17.640  1.00  0.74           C  
ATOM    275  CG  GLU A  36      11.787 -40.423 -17.558  1.00  0.74           C  
ATOM    276  CD  GLU A  36      12.195 -40.864 -18.962  1.00  0.74           C  
ATOM    277  OE1 GLU A  36      11.281 -41.351 -19.676  1.00  0.74           O  
ATOM    278  OE2 GLU A  36      13.394 -40.737 -19.300  1.00  0.74           O  
ATOM    279  N   GLN A  37       7.803 -37.987 -17.356  1.00  0.75           N  
ATOM    280  CA  GLN A  37       6.963 -36.841 -17.616  1.00  0.75           C  
ATOM    281  C   GLN A  37       5.962 -36.664 -16.475  1.00  0.75           C  
ATOM    282  O   GLN A  37       5.726 -35.541 -16.039  1.00  0.75           O  
ATOM    283  CB  GLN A  37       6.296 -36.943 -19.008  1.00  0.75           C  
ATOM    284  CG  GLN A  37       7.125 -36.553 -20.269  1.00  0.75           C  
ATOM    285  CD  GLN A  37       8.434 -37.314 -20.467  1.00  0.75           C  
ATOM    286  OE1 GLN A  37       8.598 -38.277 -21.200  1.00  0.75           O  
ATOM    287  NE2 GLN A  37       9.476 -36.839 -19.756  1.00  0.75           N  
ATOM    288  N   LEU A  38       5.451 -37.775 -15.895  1.00  0.78           N  
ATOM    289  CA  LEU A  38       4.523 -37.824 -14.765  1.00  0.78           C  
ATOM    290  C   LEU A  38       5.140 -37.443 -13.417  1.00  0.78           C  
ATOM    291  O   LEU A  38       4.445 -37.301 -12.417  1.00  0.78           O  
ATOM    292  CB  LEU A  38       3.946 -39.249 -14.602  1.00  0.78           C  
ATOM    293  CG  LEU A  38       3.069 -39.761 -15.755  1.00  0.78           C  
ATOM    294  CD1 LEU A  38       2.615 -41.189 -15.445  1.00  0.78           C  
ATOM    295  CD2 LEU A  38       1.859 -38.852 -15.962  1.00  0.78           C  
ATOM    296  N   ASN A  39       6.471 -37.229 -13.380  1.00  0.73           N  
ATOM    297  CA  ASN A  39       7.181 -36.517 -12.327  1.00  0.73           C  
ATOM    298  C   ASN A  39       6.611 -35.104 -12.122  1.00  0.73           C  
ATOM    299  O   ASN A  39       6.477 -34.632 -11.004  1.00  0.73           O  
ATOM    300  CB  ASN A  39       8.746 -36.626 -12.539  1.00  0.73           C  
ATOM    301  CG  ASN A  39       9.549 -35.358 -12.852  1.00  0.73           C  
ATOM    302  OD1 ASN A  39       9.803 -34.479 -12.035  1.00  0.73           O  
ATOM    303  ND2 ASN A  39      10.010 -35.247 -14.113  1.00  0.73           N  
ATOM    304  N   ARG A  40       6.244 -34.410 -13.218  1.00  0.67           N  
ATOM    305  CA  ARG A  40       5.869 -33.015 -13.165  1.00  0.67           C  
ATOM    306  C   ARG A  40       4.369 -32.778 -13.058  1.00  0.67           C  
ATOM    307  O   ARG A  40       3.903 -32.057 -12.183  1.00  0.67           O  
ATOM    308  CB  ARG A  40       6.366 -32.289 -14.432  1.00  0.67           C  
ATOM    309  CG  ARG A  40       7.893 -32.273 -14.671  1.00  0.67           C  
ATOM    310  CD  ARG A  40       8.303 -32.945 -15.985  1.00  0.67           C  
ATOM    311  NE  ARG A  40       9.804 -32.842 -16.140  1.00  0.67           N  
ATOM    312  CZ  ARG A  40      10.492 -33.596 -17.005  1.00  0.67           C  
ATOM    313  NH1 ARG A  40       9.868 -34.388 -17.865  1.00  0.67           N  
ATOM    314  NH2 ARG A  40      11.820 -33.665 -16.964  1.00  0.67           N  
ATOM    315  N   GLY A  41       3.549 -33.354 -13.954  1.00  0.81           N  
ATOM    316  CA  GLY A  41       2.111 -33.206 -13.828  1.00  0.81           C  
ATOM    317  C   GLY A  41       1.481 -34.055 -14.864  1.00  0.81           C  
ATOM    318  O   GLY A  41       2.136 -34.919 -15.438  1.00  0.81           O  
ATOM    319  N   VAL A  42       0.191 -33.806 -15.142  1.00  0.80           N  
ATOM    320  CA  VAL A  42      -0.559 -34.428 -16.213  1.00  0.80           C  
ATOM    321  C   VAL A  42       0.109 -34.195 -17.551  1.00  0.80           C  
ATOM    322  O   VAL A  42       0.170 -33.101 -18.113  1.00  0.80           O  
ATOM    323  CB  VAL A  42      -2.040 -34.031 -16.202  1.00  0.80           C  
ATOM    324  CG1 VAL A  42      -2.632 -34.422 -14.852  1.00  0.80           C  
ATOM    325  CG2 VAL A  42      -2.310 -32.528 -16.371  1.00  0.80           C  
ATOM    326  N   SER A  43       0.703 -35.258 -18.092  1.00  0.80           N  
ATOM    327  CA  SER A  43       1.399 -35.195 -19.348  1.00  0.80           C  
ATOM    328  C   SER A  43       0.430 -35.653 -20.372  1.00  0.80           C  
ATOM    329  O   SER A  43      -0.456 -36.466 -20.095  1.00  0.80           O  
ATOM    330  CB  SER A  43       2.670 -36.077 -19.465  1.00  0.80           C  
ATOM    331  OG  SER A  43       3.094 -36.592 -18.205  1.00  0.80           O  
ATOM    332  N   PHE A  44       0.576 -35.167 -21.613  1.00  0.78           N  
ATOM    333  CA  PHE A  44      -0.187 -35.708 -22.718  1.00  0.78           C  
ATOM    334  C   PHE A  44       0.009 -37.220 -22.795  1.00  0.78           C  
ATOM    335  O   PHE A  44       1.082 -37.729 -22.509  1.00  0.78           O  
ATOM    336  CB  PHE A  44       0.151 -35.034 -24.070  1.00  0.78           C  
ATOM    337  CG  PHE A  44       0.014 -33.545 -24.081  1.00  0.78           C  
ATOM    338  CD1 PHE A  44      -1.142 -32.935 -23.578  1.00  0.78           C  
ATOM    339  CD2 PHE A  44       1.009 -32.737 -24.655  1.00  0.78           C  
ATOM    340  CE1 PHE A  44      -1.260 -31.544 -23.561  1.00  0.78           C  
ATOM    341  CE2 PHE A  44       0.939 -31.344 -24.541  1.00  0.78           C  
ATOM    342  CZ  PHE A  44      -0.196 -30.745 -23.992  1.00  0.78           C  
ATOM    343  N   ALA A  45      -1.023 -38.017 -23.090  1.00  0.79           N  
ATOM    344  CA  ALA A  45      -0.900 -39.457 -22.972  1.00  0.79           C  
ATOM    345  C   ALA A  45      -0.025 -40.035 -24.082  1.00  0.79           C  
ATOM    346  O   ALA A  45       0.527 -41.126 -23.970  1.00  0.79           O  
ATOM    347  CB  ALA A  45      -2.284 -40.102 -23.012  1.00  0.79           C  
ATOM    348  N   GLU A  46       0.169 -39.233 -25.139  1.00  0.74           N  
ATOM    349  CA  GLU A  46       0.973 -39.492 -26.300  1.00  0.74           C  
ATOM    350  C   GLU A  46       1.996 -38.377 -26.490  1.00  0.74           C  
ATOM    351  O   GLU A  46       1.747 -37.205 -26.223  1.00  0.74           O  
ATOM    352  CB  GLU A  46       0.051 -39.588 -27.529  1.00  0.74           C  
ATOM    353  CG  GLU A  46      -1.462 -39.604 -27.178  1.00  0.74           C  
ATOM    354  CD  GLU A  46      -2.294 -40.209 -28.302  1.00  0.74           C  
ATOM    355  OE1 GLU A  46      -1.851 -41.286 -28.784  1.00  0.74           O  
ATOM    356  OE2 GLU A  46      -3.385 -39.670 -28.597  1.00  0.74           O  
ATOM    357  N   GLU A  47       3.223 -38.717 -26.939  1.00  0.70           N  
ATOM    358  CA  GLU A  47       4.310 -37.768 -27.134  1.00  0.70           C  
ATOM    359  C   GLU A  47       4.042 -36.698 -28.180  1.00  0.70           C  
ATOM    360  O   GLU A  47       4.236 -35.506 -27.964  1.00  0.70           O  
ATOM    361  CB  GLU A  47       5.575 -38.532 -27.567  1.00  0.70           C  
ATOM    362  CG  GLU A  47       6.860 -37.671 -27.593  1.00  0.70           C  
ATOM    363  CD  GLU A  47       8.013 -38.404 -28.274  1.00  0.70           C  
ATOM    364  OE1 GLU A  47       7.909 -38.610 -29.512  1.00  0.70           O  
ATOM    365  OE2 GLU A  47       9.000 -38.738 -27.576  1.00  0.70           O  
ATOM    366  N   ASN A  48       3.528 -37.111 -29.353  1.00  0.73           N  
ATOM    367  CA  ASN A  48       3.373 -36.246 -30.513  1.00  0.73           C  
ATOM    368  C   ASN A  48       1.968 -35.685 -30.580  1.00  0.73           C  
ATOM    369  O   ASN A  48       1.447 -35.436 -31.663  1.00  0.73           O  
ATOM    370  CB  ASN A  48       3.681 -36.941 -31.875  1.00  0.73           C  
ATOM    371  CG  ASN A  48       4.970 -37.759 -31.882  1.00  0.73           C  
ATOM    372  OD1 ASN A  48       5.031 -38.819 -32.505  1.00  0.73           O  
ATOM    373  ND2 ASN A  48       6.010 -37.271 -31.181  1.00  0.73           N  
ATOM    374  N   GLU A  49       1.327 -35.477 -29.414  1.00  0.73           N  
ATOM    375  CA  GLU A  49       0.017 -34.863 -29.304  1.00  0.73           C  
ATOM    376  C   GLU A  49      -0.006 -33.485 -29.910  1.00  0.73           C  
ATOM    377  O   GLU A  49       0.859 -32.646 -29.659  1.00  0.73           O  
ATOM    378  CB  GLU A  49      -0.409 -34.719 -27.829  1.00  0.73           C  
ATOM    379  CG  GLU A  49      -1.928 -34.551 -27.600  1.00  0.73           C  
ATOM    380  CD  GLU A  49      -2.549 -35.806 -26.990  1.00  0.73           C  
ATOM    381  OE1 GLU A  49      -2.021 -36.362 -25.997  1.00  0.73           O  
ATOM    382  OE2 GLU A  49      -3.603 -36.223 -27.504  1.00  0.73           O  
ATOM    383  N   SER A  50      -1.002 -33.215 -30.754  1.00  0.76           N  
ATOM    384  CA  SER A  50      -1.051 -31.951 -31.434  1.00  0.76           C  
ATOM    385  C   SER A  50      -1.709 -30.930 -30.548  1.00  0.76           C  
ATOM    386  O   SER A  50      -2.566 -31.221 -29.718  1.00  0.76           O  
ATOM    387  CB  SER A  50      -1.790 -32.059 -32.786  1.00  0.76           C  
ATOM    388  OG  SER A  50      -1.614 -30.899 -33.603  1.00  0.76           O  
ATOM    389  N   LEU A  51      -1.350 -29.650 -30.715  1.00  0.68           N  
ATOM    390  CA  LEU A  51      -2.048 -28.569 -30.047  1.00  0.68           C  
ATOM    391  C   LEU A  51      -3.510 -28.492 -30.485  1.00  0.68           C  
ATOM    392  O   LEU A  51      -4.391 -28.070 -29.754  1.00  0.68           O  
ATOM    393  CB  LEU A  51      -1.380 -27.204 -30.326  1.00  0.68           C  
ATOM    394  CG  LEU A  51      -1.875 -26.078 -29.399  1.00  0.68           C  
ATOM    395  CD1 LEU A  51      -0.987 -25.991 -28.154  1.00  0.68           C  
ATOM    396  CD2 LEU A  51      -2.027 -24.726 -30.116  1.00  0.68           C  
ATOM    397  N   CYS A  52      -3.809 -28.913 -31.720  1.00  0.69           N  
ATOM    398  CA  CYS A  52      -5.131 -28.837 -32.288  1.00  0.69           C  
ATOM    399  C   CYS A  52      -5.545 -30.229 -32.689  1.00  0.69           C  
ATOM    400  O   CYS A  52      -6.178 -30.423 -33.722  1.00  0.69           O  
ATOM    401  CB  CYS A  52      -5.170 -27.867 -33.500  1.00  0.69           C  
ATOM    402  SG  CYS A  52      -4.583 -26.185 -33.119  1.00  0.69           S  
ATOM    403  N   ASP A  53      -5.168 -31.233 -31.866  1.00  0.64           N  
ATOM    404  CA  ASP A  53      -5.556 -32.601 -32.086  1.00  0.64           C  
ATOM    405  C   ASP A  53      -7.058 -32.829 -32.065  1.00  0.64           C  
ATOM    406  O   ASP A  53      -7.833 -32.095 -31.456  1.00  0.64           O  
ATOM    407  CB  ASP A  53      -4.794 -33.611 -31.203  1.00  0.64           C  
ATOM    408  CG  ASP A  53      -4.453 -34.744 -32.154  1.00  0.64           C  
ATOM    409  OD1 ASP A  53      -3.274 -34.787 -32.581  1.00  0.64           O  
ATOM    410  OD2 ASP A  53      -5.415 -35.405 -32.615  1.00  0.64           O  
ATOM    411  N   GLN A  54      -7.497 -33.878 -32.766  1.00  0.67           N  
ATOM    412  CA  GLN A  54      -8.866 -34.302 -32.855  1.00  0.67           C  
ATOM    413  C   GLN A  54      -9.226 -34.938 -31.537  1.00  0.67           C  
ATOM    414  O   GLN A  54     -10.348 -34.856 -31.049  1.00  0.67           O  
ATOM    415  CB  GLN A  54      -9.046 -35.262 -34.058  1.00  0.67           C  
ATOM    416  CG  GLN A  54      -8.946 -34.650 -35.492  1.00  0.67           C  
ATOM    417  CD  GLN A  54      -8.367 -33.236 -35.611  1.00  0.67           C  
ATOM    418  OE1 GLN A  54      -7.252 -33.040 -36.087  1.00  0.67           O  
ATOM    419  NE2 GLN A  54      -9.160 -32.213 -35.216  1.00  0.67           N  
ATOM    420  N   ASN A  55      -8.231 -35.496 -30.856  1.00  0.71           N  
ATOM    421  CA  ASN A  55      -8.371 -35.844 -29.490  1.00  0.71           C  
ATOM    422  C   ASN A  55      -7.093 -35.373 -28.830  1.00  0.71           C  
ATOM    423  O   ASN A  55      -6.033 -35.761 -29.273  1.00  0.71           O  
ATOM    424  CB  ASN A  55      -8.524 -37.363 -29.502  1.00  0.71           C  
ATOM    425  CG  ASN A  55      -8.250 -37.911 -28.122  1.00  0.71           C  
ATOM    426  OD1 ASN A  55      -8.983 -37.672 -27.169  1.00  0.71           O  
ATOM    427  ND2 ASN A  55      -7.068 -38.540 -28.013  1.00  0.71           N  
ATOM    428  N   ILE A  56      -7.173 -34.570 -27.756  1.00  0.78           N  
ATOM    429  CA  ILE A  56      -6.043 -34.334 -26.865  1.00  0.78           C  
ATOM    430  C   ILE A  56      -6.184 -35.304 -25.684  1.00  0.78           C  
ATOM    431  O   ILE A  56      -7.101 -35.188 -24.883  1.00  0.78           O  
ATOM    432  CB  ILE A  56      -5.954 -32.857 -26.453  1.00  0.78           C  
ATOM    433  CG1 ILE A  56      -5.289 -32.098 -27.622  1.00  0.78           C  
ATOM    434  CG2 ILE A  56      -5.180 -32.625 -25.133  1.00  0.78           C  
ATOM    435  CD1 ILE A  56      -5.442 -30.576 -27.571  1.00  0.78           C  
ATOM    436  N   SER A  57      -5.314 -36.312 -25.535  1.00  0.78           N  
ATOM    437  CA  SER A  57      -5.302 -37.239 -24.409  1.00  0.78           C  
ATOM    438  C   SER A  57      -4.339 -36.800 -23.313  1.00  0.78           C  
ATOM    439  O   SER A  57      -3.248 -36.307 -23.546  1.00  0.78           O  
ATOM    440  CB  SER A  57      -4.839 -38.704 -24.728  1.00  0.78           C  
ATOM    441  OG  SER A  57      -5.712 -39.493 -25.503  1.00  0.78           O  
ATOM    442  N   ILE A  58      -4.667 -36.978 -22.023  1.00  0.78           N  
ATOM    443  CA  ILE A  58      -3.809 -36.530 -20.925  1.00  0.78           C  
ATOM    444  C   ILE A  58      -3.900 -37.544 -19.796  1.00  0.78           C  
ATOM    445  O   ILE A  58      -4.974 -38.079 -19.542  1.00  0.78           O  
ATOM    446  CB  ILE A  58      -4.171 -35.140 -20.364  1.00  0.78           C  
ATOM    447  CG1 ILE A  58      -4.757 -34.165 -21.420  1.00  0.78           C  
ATOM    448  CG2 ILE A  58      -2.898 -34.565 -19.720  1.00  0.78           C  
ATOM    449  CD1 ILE A  58      -5.206 -32.795 -20.885  1.00  0.78           C  
ATOM    450  N   ALA A  59      -2.796 -37.858 -19.080  1.00  0.81           N  
ATOM    451  CA  ALA A  59      -2.844 -38.872 -18.042  1.00  0.81           C  
ATOM    452  C   ALA A  59      -2.071 -38.504 -16.795  1.00  0.81           C  
ATOM    453  O   ALA A  59      -1.117 -37.731 -16.812  1.00  0.81           O  
ATOM    454  CB  ALA A  59      -2.338 -40.234 -18.563  1.00  0.81           C  
ATOM    455  N   GLY A  60      -2.490 -39.072 -15.649  1.00  0.75           N  
ATOM    456  CA  GLY A  60      -1.827 -38.830 -14.386  1.00  0.75           C  
ATOM    457  C   GLY A  60      -2.232 -39.849 -13.367  1.00  0.75           C  
ATOM    458  O   GLY A  60      -3.277 -40.490 -13.459  1.00  0.75           O  
ATOM    459  N   HIS A  61      -1.369 -40.027 -12.352  1.00  0.67           N  
ATOM    460  CA  HIS A  61      -1.612 -40.921 -11.235  1.00  0.67           C  
ATOM    461  C   HIS A  61      -2.544 -40.304 -10.221  1.00  0.67           C  
ATOM    462  O   HIS A  61      -2.772 -39.099 -10.206  1.00  0.67           O  
ATOM    463  CB  HIS A  61      -0.318 -41.384 -10.531  1.00  0.67           C  
ATOM    464  CG  HIS A  61       0.591 -42.183 -11.404  1.00  0.67           C  
ATOM    465  ND1 HIS A  61       1.522 -42.981 -10.783  1.00  0.67           N  
ATOM    466  CD2 HIS A  61       0.714 -42.280 -12.751  1.00  0.67           C  
ATOM    467  CE1 HIS A  61       2.193 -43.553 -11.756  1.00  0.67           C  
ATOM    468  NE2 HIS A  61       1.749 -43.163 -12.972  1.00  0.67           N  
ATOM    469  N   THR A  62      -3.127 -41.136  -9.350  1.00  0.71           N  
ATOM    470  CA  THR A  62      -4.074 -40.689  -8.340  1.00  0.71           C  
ATOM    471  C   THR A  62      -3.427 -40.814  -6.998  1.00  0.71           C  
ATOM    472  O   THR A  62      -2.426 -41.506  -6.831  1.00  0.71           O  
ATOM    473  CB  THR A  62      -5.365 -41.504  -8.406  1.00  0.71           C  
ATOM    474  OG1 THR A  62      -6.534 -40.833  -7.991  1.00  0.71           O  
ATOM    475  CG2 THR A  62      -5.425 -42.754  -7.533  1.00  0.71           C  
ATOM    476  N   PHE A  63      -3.968 -40.108  -6.003  1.00  0.66           N  
ATOM    477  CA  PHE A  63      -3.499 -40.168  -4.643  1.00  0.66           C  
ATOM    478  C   PHE A  63      -4.659 -40.192  -3.672  1.00  0.66           C  
ATOM    479  O   PHE A  63      -5.431 -39.245  -3.619  1.00  0.66           O  
ATOM    480  CB  PHE A  63      -2.738 -38.869  -4.324  1.00  0.66           C  
ATOM    481  CG  PHE A  63      -1.340 -39.165  -3.959  1.00  0.66           C  
ATOM    482  CD1 PHE A  63      -0.478 -39.614  -4.957  1.00  0.66           C  
ATOM    483  CD2 PHE A  63      -0.881 -39.044  -2.642  1.00  0.66           C  
ATOM    484  CE1 PHE A  63       0.843 -39.939  -4.657  1.00  0.66           C  
ATOM    485  CE2 PHE A  63       0.443 -39.374  -2.333  1.00  0.66           C  
ATOM    486  CZ  PHE A  63       1.306 -39.819  -3.343  1.00  0.66           C  
ATOM    487  N   ILE A  64      -4.773 -41.214  -2.806  1.00  0.67           N  
ATOM    488  CA  ILE A  64      -5.819 -41.309  -1.792  1.00  0.67           C  
ATOM    489  C   ILE A  64      -5.866 -40.122  -0.831  1.00  0.67           C  
ATOM    490  O   ILE A  64      -6.917 -39.568  -0.531  1.00  0.67           O  
ATOM    491  CB  ILE A  64      -5.698 -42.636  -1.028  1.00  0.67           C  
ATOM    492  CG1 ILE A  64      -6.916 -42.914  -0.109  1.00  0.67           C  
ATOM    493  CG2 ILE A  64      -4.341 -42.814  -0.294  1.00  0.67           C  
ATOM    494  CD1 ILE A  64      -7.834 -44.022  -0.644  1.00  0.67           C  
ATOM    495  N   GLY A  65      -4.687 -39.664  -0.380  1.00  0.71           N  
ATOM    496  CA  GLY A  65      -4.499 -38.645   0.645  1.00  0.71           C  
ATOM    497  C   GLY A  65      -4.298 -37.292   0.047  1.00  0.71           C  
ATOM    498  O   GLY A  65      -3.723 -36.409   0.674  1.00  0.71           O  
ATOM    499  N   ARG A  66      -4.702 -37.097  -1.219  1.00  0.61           N  
ATOM    500  CA  ARG A  66      -4.416 -35.842  -1.879  1.00  0.61           C  
ATOM    501  C   ARG A  66      -5.394 -35.462  -2.981  1.00  0.61           C  
ATOM    502  O   ARG A  66      -5.194 -35.896  -4.113  1.00  0.61           O  
ATOM    503  CB  ARG A  66      -2.970 -35.863  -2.432  1.00  0.61           C  
ATOM    504  CG  ARG A  66      -2.292 -34.514  -2.196  1.00  0.61           C  
ATOM    505  CD  ARG A  66      -0.840 -34.413  -2.676  1.00  0.61           C  
ATOM    506  NE  ARG A  66       0.068 -33.968  -1.552  1.00  0.61           N  
ATOM    507  CZ  ARG A  66      -0.054 -32.864  -0.799  1.00  0.61           C  
ATOM    508  NH1 ARG A  66      -1.002 -31.957  -0.991  1.00  0.61           N  
ATOM    509  NH2 ARG A  66       0.790 -32.683   0.217  1.00  0.61           N  
ATOM    510  N   PRO A  67      -6.432 -34.646  -2.775  1.00  0.59           N  
ATOM    511  CA  PRO A  67      -7.431 -34.362  -3.798  1.00  0.59           C  
ATOM    512  C   PRO A  67      -6.876 -33.435  -4.870  1.00  0.59           C  
ATOM    513  O   PRO A  67      -7.311 -33.520  -6.012  1.00  0.59           O  
ATOM    514  CB  PRO A  67      -8.632 -33.822  -3.020  1.00  0.59           C  
ATOM    515  CG  PRO A  67      -8.036 -33.202  -1.759  1.00  0.59           C  
ATOM    516  CD  PRO A  67      -6.773 -34.025  -1.495  1.00  0.59           C  
ATOM    517  N   ASN A  68      -5.869 -32.609  -4.517  1.00  0.61           N  
ATOM    518  CA  ASN A  68      -5.156 -31.678  -5.381  1.00  0.61           C  
ATOM    519  C   ASN A  68      -3.922 -32.316  -6.013  1.00  0.61           C  
ATOM    520  O   ASN A  68      -2.971 -31.646  -6.392  1.00  0.61           O  
ATOM    521  CB  ASN A  68      -4.640 -30.460  -4.576  1.00  0.61           C  
ATOM    522  CG  ASN A  68      -5.782 -29.607  -4.046  1.00  0.61           C  
ATOM    523  OD1 ASN A  68      -6.105 -29.650  -2.860  1.00  0.61           O  
ATOM    524  ND2 ASN A  68      -6.369 -28.790  -4.946  1.00  0.61           N  
ATOM    525  N   TYR A  69      -3.903 -33.651  -6.112  1.00  0.74           N  
ATOM    526  CA  TYR A  69      -3.067 -34.384  -7.033  1.00  0.74           C  
ATOM    527  C   TYR A  69      -3.708 -34.353  -8.409  1.00  0.74           C  
ATOM    528  O   TYR A  69      -4.714 -33.698  -8.605  1.00  0.74           O  
ATOM    529  CB  TYR A  69      -2.930 -35.848  -6.604  1.00  0.74           C  
ATOM    530  CG  TYR A  69      -1.562 -36.394  -6.836  1.00  0.74           C  
ATOM    531  CD1 TYR A  69      -0.500 -35.841  -6.119  1.00  0.74           C  
ATOM    532  CD2 TYR A  69      -1.318 -37.471  -7.698  1.00  0.74           C  
ATOM    533  CE1 TYR A  69       0.795 -36.338  -6.269  1.00  0.74           C  
ATOM    534  CE2 TYR A  69      -0.014 -37.969  -7.861  1.00  0.74           C  
ATOM    535  CZ  TYR A  69       1.044 -37.393  -7.145  1.00  0.74           C  
ATOM    536  OH  TYR A  69       2.373 -37.829  -7.297  1.00  0.74           O  
ATOM    537  N   GLN A  70      -3.093 -35.048  -9.383  1.00  0.72           N  
ATOM    538  CA  GLN A  70      -3.337 -34.944 -10.804  1.00  0.72           C  
ATOM    539  C   GLN A  70      -4.761 -35.274 -11.171  1.00  0.72           C  
ATOM    540  O   GLN A  70      -5.458 -34.524 -11.822  1.00  0.72           O  
ATOM    541  CB  GLN A  70      -2.386 -35.936 -11.532  1.00  0.72           C  
ATOM    542  CG  GLN A  70      -0.913 -35.491 -11.777  1.00  0.72           C  
ATOM    543  CD  GLN A  70      -0.151 -34.884 -10.594  1.00  0.72           C  
ATOM    544  OE1 GLN A  70      -0.243 -33.698 -10.303  1.00  0.72           O  
ATOM    545  NE2 GLN A  70       0.688 -35.696  -9.912  1.00  0.72           N  
ATOM    546  N   PHE A  71      -5.319 -36.400 -10.716  1.00  0.76           N  
ATOM    547  CA  PHE A  71      -6.703 -36.628 -11.031  1.00  0.76           C  
ATOM    548  C   PHE A  71      -7.309 -37.364  -9.888  1.00  0.76           C  
ATOM    549  O   PHE A  71      -8.038 -38.337 -10.048  1.00  0.76           O  
ATOM    550  CB  PHE A  71      -6.865 -37.410 -12.350  1.00  0.76           C  
ATOM    551  CG  PHE A  71      -6.505 -36.606 -13.560  1.00  0.76           C  
ATOM    552  CD1 PHE A  71      -7.222 -35.434 -13.825  1.00  0.76           C  
ATOM    553  CD2 PHE A  71      -5.477 -36.982 -14.442  1.00  0.76           C  
ATOM    554  CE1 PHE A  71      -6.916 -34.634 -14.924  1.00  0.76           C  
ATOM    555  CE2 PHE A  71      -5.205 -36.213 -15.579  1.00  0.76           C  
ATOM    556  CZ  PHE A  71      -5.920 -35.035 -15.815  1.00  0.76           C  
ATOM    557  N   THR A  72      -7.021 -36.893  -8.670  1.00  0.72           N  
ATOM    558  CA  THR A  72      -7.645 -37.449  -7.480  1.00  0.72           C  
ATOM    559  C   THR A  72      -9.078 -37.032  -7.320  1.00  0.72           C  
ATOM    560  O   THR A  72      -9.951 -37.871  -7.109  1.00  0.72           O  
ATOM    561  CB  THR A  72      -6.970 -37.123  -6.183  1.00  0.72           C  
ATOM    562  OG1 THR A  72      -5.659 -37.649  -6.170  1.00  0.72           O  
ATOM    563  CG2 THR A  72      -7.677 -37.789  -4.994  1.00  0.72           C  
ATOM    564  N   ASN A  73      -9.404 -35.734  -7.484  1.00  0.74           N  
ATOM    565  CA  ASN A  73     -10.737 -35.271  -7.163  1.00  0.74           C  
ATOM    566  C   ASN A  73     -11.658 -35.455  -8.371  1.00  0.74           C  
ATOM    567  O   ASN A  73     -12.825 -35.086  -8.368  1.00  0.74           O  
ATOM    568  CB  ASN A  73     -10.659 -33.796  -6.686  1.00  0.74           C  
ATOM    569  CG  ASN A  73     -11.739 -33.504  -5.653  1.00  0.74           C  
ATOM    570  OD1 ASN A  73     -11.639 -33.933  -4.504  1.00  0.74           O  
ATOM    571  ND2 ASN A  73     -12.807 -32.796  -6.054  1.00  0.74           N  
ATOM    572  N   LEU A  74     -11.156 -36.101  -9.448  1.00  0.74           N  
ATOM    573  CA  LEU A  74     -11.901 -36.304 -10.675  1.00  0.74           C  
ATOM    574  C   LEU A  74     -13.166 -37.145 -10.514  1.00  0.74           C  
ATOM    575  O   LEU A  74     -14.171 -36.904 -11.158  1.00  0.74           O  
ATOM    576  CB  LEU A  74     -11.025 -36.792 -11.854  1.00  0.74           C  
ATOM    577  CG  LEU A  74     -11.270 -36.014 -13.170  1.00  0.74           C  
ATOM    578  CD1 LEU A  74     -12.724 -35.924 -13.635  1.00  0.74           C  
ATOM    579  CD2 LEU A  74     -10.823 -34.575 -13.036  1.00  0.74           C  
ATOM    580  N   LYS A  75     -13.170 -38.130  -9.597  1.00  0.63           N  
ATOM    581  CA  LYS A  75     -14.249 -39.080  -9.331  1.00  0.63           C  
ATOM    582  C   LYS A  75     -15.550 -38.412  -8.851  1.00  0.63           C  
ATOM    583  O   LYS A  75     -16.663 -38.922  -9.025  1.00  0.63           O  
ATOM    584  CB  LYS A  75     -13.775 -40.151  -8.293  1.00  0.63           C  
ATOM    585  CG  LYS A  75     -12.253 -40.281  -8.079  1.00  0.63           C  
ATOM    586  CD  LYS A  75     -11.501 -40.825  -9.300  1.00  0.63           C  
ATOM    587  CE  LYS A  75     -10.109 -40.237  -9.417  1.00  0.63           C  
ATOM    588  NZ  LYS A  75      -9.299 -40.705  -8.308  1.00  0.63           N  
ATOM    589  N   ALA A  76     -15.401 -37.220  -8.236  1.00  0.72           N  
ATOM    590  CA  ALA A  76     -16.458 -36.287  -7.914  1.00  0.72           C  
ATOM    591  C   ALA A  76     -17.191 -35.749  -9.172  1.00  0.72           C  
ATOM    592  O   ALA A  76     -18.416 -35.829  -9.260  1.00  0.72           O  
ATOM    593  CB  ALA A  76     -15.848 -35.174  -7.018  1.00  0.72           C  
ATOM    594  N   ALA A  77     -16.451 -35.294 -10.211  1.00  0.73           N  
ATOM    595  CA  ALA A  77     -16.961 -34.679 -11.424  1.00  0.73           C  
ATOM    596  C   ALA A  77     -17.409 -35.705 -12.443  1.00  0.73           C  
ATOM    597  O   ALA A  77     -16.862 -36.793 -12.555  1.00  0.73           O  
ATOM    598  CB  ALA A  77     -15.876 -33.834 -12.119  1.00  0.73           C  
ATOM    599  N   LYS A  78     -18.460 -35.387 -13.211  1.00  0.66           N  
ATOM    600  CA  LYS A  78     -19.087 -36.356 -14.085  1.00  0.66           C  
ATOM    601  C   LYS A  78     -19.526 -35.662 -15.362  1.00  0.66           C  
ATOM    602  O   LYS A  78     -18.988 -34.643 -15.761  1.00  0.66           O  
ATOM    603  CB  LYS A  78     -20.283 -36.986 -13.328  1.00  0.66           C  
ATOM    604  CG  LYS A  78     -19.777 -37.929 -12.227  1.00  0.66           C  
ATOM    605  CD  LYS A  78     -20.805 -38.897 -11.642  1.00  0.66           C  
ATOM    606  CE  LYS A  78     -20.141 -39.863 -10.655  1.00  0.66           C  
ATOM    607  NZ  LYS A  78     -19.746 -39.145  -9.421  1.00  0.66           N  
ATOM    608  N   LYS A  79     -20.533 -36.189 -16.065  1.00  0.72           N  
ATOM    609  CA  LYS A  79     -21.217 -35.542 -17.164  1.00  0.72           C  
ATOM    610  C   LYS A  79     -21.781 -34.155 -16.889  1.00  0.72           C  
ATOM    611  O   LYS A  79     -22.251 -33.832 -15.816  1.00  0.72           O  
ATOM    612  CB  LYS A  79     -22.412 -36.438 -17.543  1.00  0.72           C  
ATOM    613  CG  LYS A  79     -23.463 -36.558 -16.413  1.00  0.72           C  
ATOM    614  CD  LYS A  79     -24.802 -35.920 -16.813  1.00  0.72           C  
ATOM    615  CE  LYS A  79     -25.527 -36.755 -17.863  1.00  0.72           C  
ATOM    616  NZ  LYS A  79     -26.139 -35.898 -18.901  1.00  0.72           N  
ATOM    617  N   GLY A  80     -21.809 -33.273 -17.894  1.00  0.75           N  
ATOM    618  CA  GLY A  80     -22.316 -31.916 -17.725  1.00  0.75           C  
ATOM    619  C   GLY A  80     -21.281 -30.987 -17.142  1.00  0.75           C  
ATOM    620  O   GLY A  80     -21.462 -29.781 -17.178  1.00  0.75           O  
ATOM    621  N   SER A  81     -20.123 -31.537 -16.715  1.00  0.81           N  
ATOM    622  CA  SER A  81     -19.064 -30.821 -16.019  1.00  0.81           C  
ATOM    623  C   SER A  81     -18.329 -30.051 -17.039  1.00  0.81           C  
ATOM    624  O   SER A  81     -17.762 -30.601 -17.985  1.00  0.81           O  
ATOM    625  CB  SER A  81     -17.913 -31.681 -15.416  1.00  0.81           C  
ATOM    626  OG  SER A  81     -18.187 -32.231 -14.140  1.00  0.81           O  
ATOM    627  N   MET A  82     -18.301 -28.742 -16.847  1.00  0.77           N  
ATOM    628  CA  MET A  82     -17.555 -27.856 -17.689  1.00  0.77           C  
ATOM    629  C   MET A  82     -16.057 -27.980 -17.401  1.00  0.77           C  
ATOM    630  O   MET A  82     -15.606 -27.849 -16.275  1.00  0.77           O  
ATOM    631  CB  MET A  82     -18.103 -26.435 -17.452  1.00  0.77           C  
ATOM    632  CG  MET A  82     -17.701 -25.374 -18.495  1.00  0.77           C  
ATOM    633  SD  MET A  82     -18.756 -25.142 -19.969  1.00  0.77           S  
ATOM    634  CE  MET A  82     -17.544 -25.853 -21.107  1.00  0.77           C  
ATOM    635  N   VAL A  83     -15.238 -28.267 -18.417  1.00  0.82           N  
ATOM    636  CA  VAL A  83     -13.797 -28.432 -18.310  1.00  0.82           C  
ATOM    637  C   VAL A  83     -13.175 -27.264 -19.047  1.00  0.82           C  
ATOM    638  O   VAL A  83     -13.660 -26.812 -20.084  1.00  0.82           O  
ATOM    639  CB  VAL A  83     -13.358 -29.795 -18.869  1.00  0.82           C  
ATOM    640  CG1 VAL A  83     -11.873 -29.872 -19.288  1.00  0.82           C  
ATOM    641  CG2 VAL A  83     -13.667 -30.871 -17.809  1.00  0.82           C  
ATOM    642  N   TYR A  84     -12.085 -26.704 -18.499  1.00  0.81           N  
ATOM    643  CA  TYR A  84     -11.375 -25.593 -19.087  1.00  0.81           C  
ATOM    644  C   TYR A  84      -9.936 -26.024 -19.315  1.00  0.81           C  
ATOM    645  O   TYR A  84      -9.293 -26.649 -18.472  1.00  0.81           O  
ATOM    646  CB  TYR A  84     -11.399 -24.329 -18.188  1.00  0.81           C  
ATOM    647  CG  TYR A  84     -12.792 -23.771 -18.059  1.00  0.81           C  
ATOM    648  CD1 TYR A  84     -13.729 -24.333 -17.175  1.00  0.81           C  
ATOM    649  CD2 TYR A  84     -13.171 -22.654 -18.817  1.00  0.81           C  
ATOM    650  CE1 TYR A  84     -15.026 -23.810 -17.084  1.00  0.81           C  
ATOM    651  CE2 TYR A  84     -14.453 -22.104 -18.694  1.00  0.81           C  
ATOM    652  CZ  TYR A  84     -15.390 -22.699 -17.849  1.00  0.81           C  
ATOM    653  OH  TYR A  84     -16.700 -22.186 -17.787  1.00  0.81           O  
ATOM    654  N   PHE A  85      -9.402 -25.698 -20.498  1.00  0.80           N  
ATOM    655  CA  PHE A  85      -8.043 -25.991 -20.898  1.00  0.80           C  
ATOM    656  C   PHE A  85      -7.376 -24.665 -21.214  1.00  0.80           C  
ATOM    657  O   PHE A  85      -7.756 -23.943 -22.124  1.00  0.80           O  
ATOM    658  CB  PHE A  85      -8.015 -26.987 -22.110  1.00  0.80           C  
ATOM    659  CG  PHE A  85      -6.664 -27.168 -22.784  1.00  0.80           C  
ATOM    660  CD1 PHE A  85      -5.470 -27.193 -22.043  1.00  0.80           C  
ATOM    661  CD2 PHE A  85      -6.573 -27.221 -24.190  1.00  0.80           C  
ATOM    662  CE1 PHE A  85      -4.227 -27.164 -22.687  1.00  0.80           C  
ATOM    663  CE2 PHE A  85      -5.330 -27.225 -24.834  1.00  0.80           C  
ATOM    664  CZ  PHE A  85      -4.157 -27.183 -24.081  1.00  0.80           C  
ATOM    665  N   LYS A  86      -6.341 -24.312 -20.447  1.00  0.77           N  
ATOM    666  CA  LYS A  86      -5.559 -23.115 -20.626  1.00  0.77           C  
ATOM    667  C   LYS A  86      -4.239 -23.479 -21.284  1.00  0.77           C  
ATOM    668  O   LYS A  86      -3.608 -24.467 -20.931  1.00  0.77           O  
ATOM    669  CB  LYS A  86      -5.349 -22.411 -19.266  1.00  0.77           C  
ATOM    670  CG  LYS A  86      -5.551 -20.896 -19.377  1.00  0.77           C  
ATOM    671  CD  LYS A  86      -5.638 -20.222 -18.000  1.00  0.77           C  
ATOM    672  CE  LYS A  86      -7.038 -20.264 -17.383  1.00  0.77           C  
ATOM    673  NZ  LYS A  86      -7.869 -19.228 -18.028  1.00  0.77           N  
ATOM    674  N   VAL A  87      -3.788 -22.711 -22.284  1.00  0.78           N  
ATOM    675  CA  VAL A  87      -2.536 -22.941 -22.975  1.00  0.78           C  
ATOM    676  C   VAL A  87      -1.979 -21.624 -23.451  1.00  0.78           C  
ATOM    677  O   VAL A  87      -2.681 -20.832 -24.063  1.00  0.78           O  
ATOM    678  CB  VAL A  87      -2.705 -23.893 -24.156  1.00  0.78           C  
ATOM    679  CG1 VAL A  87      -3.843 -23.487 -25.121  1.00  0.78           C  
ATOM    680  CG2 VAL A  87      -1.386 -24.077 -24.915  1.00  0.78           C  
ATOM    681  N   GLY A  88      -0.684 -21.314 -23.221  1.00  0.74           N  
ATOM    682  CA  GLY A  88      -0.150 -20.000 -23.610  1.00  0.74           C  
ATOM    683  C   GLY A  88      -0.920 -18.789 -23.087  1.00  0.74           C  
ATOM    684  O   GLY A  88      -1.035 -18.579 -21.888  1.00  0.74           O  
ATOM    685  N   ASN A  89      -1.490 -17.970 -23.998  1.00  0.69           N  
ATOM    686  CA  ASN A  89      -2.460 -16.938 -23.657  1.00  0.69           C  
ATOM    687  C   ASN A  89      -3.923 -17.344 -23.969  1.00  0.69           C  
ATOM    688  O   ASN A  89      -4.831 -16.524 -23.890  1.00  0.69           O  
ATOM    689  CB  ASN A  89      -2.082 -15.596 -24.362  1.00  0.69           C  
ATOM    690  CG  ASN A  89      -2.057 -15.695 -25.883  1.00  0.69           C  
ATOM    691  OD1 ASN A  89      -0.995 -15.716 -26.502  1.00  0.69           O  
ATOM    692  ND2 ASN A  89      -3.243 -15.755 -26.527  1.00  0.69           N  
ATOM    693  N   CYS A  90      -4.199 -18.604 -24.363  1.00  0.79           N  
ATOM    694  CA  CYS A  90      -5.446 -19.037 -24.979  1.00  0.79           C  
ATOM    695  C   CYS A  90      -6.145 -19.977 -24.015  1.00  0.79           C  
ATOM    696  O   CYS A  90      -5.543 -20.861 -23.413  1.00  0.79           O  
ATOM    697  CB  CYS A  90      -5.240 -19.785 -26.341  1.00  0.79           C  
ATOM    698  SG  CYS A  90      -4.566 -18.745 -27.675  1.00  0.79           S  
ATOM    699  N   THR A  91      -7.466 -19.806 -23.825  1.00  0.78           N  
ATOM    700  CA  THR A  91      -8.242 -20.639 -22.917  1.00  0.78           C  
ATOM    701  C   THR A  91      -9.303 -21.316 -23.782  1.00  0.78           C  
ATOM    702  O   THR A  91     -10.217 -20.683 -24.306  1.00  0.78           O  
ATOM    703  CB  THR A  91      -8.971 -19.861 -21.780  1.00  0.78           C  
ATOM    704  OG1 THR A  91      -8.163 -19.007 -20.980  1.00  0.78           O  
ATOM    705  CG2 THR A  91      -9.621 -20.864 -20.812  1.00  0.78           C  
ATOM    706  N   ARG A  92      -9.180 -22.637 -23.976  1.00  0.70           N  
ATOM    707  CA  ARG A  92     -10.142 -23.542 -24.577  1.00  0.70           C  
ATOM    708  C   ARG A  92     -10.980 -24.219 -23.528  1.00  0.70           C  
ATOM    709  O   ARG A  92     -10.737 -24.152 -22.333  1.00  0.70           O  
ATOM    710  CB  ARG A  92      -9.482 -24.662 -25.391  1.00  0.70           C  
ATOM    711  CG  ARG A  92      -9.040 -24.231 -26.783  1.00  0.70           C  
ATOM    712  CD  ARG A  92      -8.111 -25.294 -27.315  1.00  0.70           C  
ATOM    713  NE  ARG A  92      -7.724 -24.870 -28.683  1.00  0.70           N  
ATOM    714  CZ  ARG A  92      -6.653 -25.389 -29.284  1.00  0.70           C  
ATOM    715  NH1 ARG A  92      -5.900 -26.241 -28.614  1.00  0.70           N  
ATOM    716  NH2 ARG A  92      -6.378 -25.125 -30.550  1.00  0.70           N  
ATOM    717  N   LYS A  93     -12.048 -24.874 -23.985  1.00  0.77           N  
ATOM    718  CA  LYS A  93     -13.087 -25.376 -23.134  1.00  0.77           C  
ATOM    719  C   LYS A  93     -13.698 -26.599 -23.742  1.00  0.77           C  
ATOM    720  O   LYS A  93     -13.918 -26.670 -24.948  1.00  0.77           O  
ATOM    721  CB  LYS A  93     -14.272 -24.394 -23.039  1.00  0.77           C  
ATOM    722  CG  LYS A  93     -13.952 -23.022 -22.447  1.00  0.77           C  
ATOM    723  CD  LYS A  93     -15.192 -22.184 -22.071  1.00  0.77           C  
ATOM    724  CE  LYS A  93     -16.239 -21.949 -23.169  1.00  0.77           C  
ATOM    725  NZ  LYS A  93     -17.163 -23.102 -23.253  1.00  0.77           N  
ATOM    726  N   TYR A  94     -14.048 -27.540 -22.868  1.00  0.78           N  
ATOM    727  CA  TYR A  94     -14.543 -28.845 -23.199  1.00  0.78           C  
ATOM    728  C   TYR A  94     -15.648 -29.125 -22.197  1.00  0.78           C  
ATOM    729  O   TYR A  94     -15.737 -28.472 -21.165  1.00  0.78           O  
ATOM    730  CB  TYR A  94     -13.445 -29.939 -23.044  1.00  0.78           C  
ATOM    731  CG  TYR A  94     -12.303 -29.745 -24.006  1.00  0.78           C  
ATOM    732  CD1 TYR A  94     -11.295 -28.786 -23.792  1.00  0.78           C  
ATOM    733  CD2 TYR A  94     -12.235 -30.536 -25.160  1.00  0.78           C  
ATOM    734  CE1 TYR A  94     -10.343 -28.524 -24.788  1.00  0.78           C  
ATOM    735  CE2 TYR A  94     -11.249 -30.311 -26.130  1.00  0.78           C  
ATOM    736  CZ  TYR A  94     -10.322 -29.282 -25.960  1.00  0.78           C  
ATOM    737  OH  TYR A  94      -9.369 -29.008 -26.963  1.00  0.78           O  
ATOM    738  N   LYS A  95     -16.537 -30.089 -22.441  1.00  0.76           N  
ATOM    739  CA  LYS A  95     -17.500 -30.527 -21.453  1.00  0.76           C  
ATOM    740  C   LYS A  95     -17.488 -32.043 -21.426  1.00  0.76           C  
ATOM    741  O   LYS A  95     -17.331 -32.668 -22.456  1.00  0.76           O  
ATOM    742  CB  LYS A  95     -18.887 -29.941 -21.803  1.00  0.76           C  
ATOM    743  CG  LYS A  95     -19.936 -30.034 -20.687  1.00  0.76           C  
ATOM    744  CD  LYS A  95     -21.237 -29.290 -21.045  1.00  0.76           C  
ATOM    745  CE  LYS A  95     -21.150 -27.786 -20.772  1.00  0.76           C  
ATOM    746  NZ  LYS A  95     -22.163 -27.040 -21.555  1.00  0.76           N  
ATOM    747  N   MET A  96     -17.582 -32.691 -20.248  1.00  0.75           N  
ATOM    748  CA  MET A  96     -17.626 -34.148 -20.135  1.00  0.75           C  
ATOM    749  C   MET A  96     -18.883 -34.795 -20.727  1.00  0.75           C  
ATOM    750  O   MET A  96     -20.000 -34.635 -20.224  1.00  0.75           O  
ATOM    751  CB  MET A  96     -17.468 -34.622 -18.668  1.00  0.75           C  
ATOM    752  CG  MET A  96     -16.200 -34.093 -17.960  1.00  0.75           C  
ATOM    753  SD  MET A  96     -15.909 -34.701 -16.265  1.00  0.75           S  
ATOM    754  CE  MET A  96     -14.869 -36.064 -16.820  1.00  0.75           C  
ATOM    755  N   THR A  97     -18.693 -35.559 -21.819  1.00  0.69           N  
ATOM    756  CA  THR A  97     -19.759 -36.062 -22.690  1.00  0.69           C  
ATOM    757  C   THR A  97     -19.836 -37.568 -22.651  1.00  0.69           C  
ATOM    758  O   THR A  97     -20.869 -38.179 -22.908  1.00  0.69           O  
ATOM    759  CB  THR A  97     -19.462 -35.723 -24.148  1.00  0.69           C  
ATOM    760  OG1 THR A  97     -18.698 -34.536 -24.181  1.00  0.69           O  
ATOM    761  CG2 THR A  97     -20.749 -35.500 -24.948  1.00  0.69           C  
ATOM    762  N   SER A  98     -18.719 -38.225 -22.309  1.00  0.57           N  
ATOM    763  CA  SER A  98     -18.642 -39.672 -22.258  1.00  0.57           C  
ATOM    764  C   SER A  98     -17.636 -40.050 -21.195  1.00  0.57           C  
ATOM    765  O   SER A  98     -16.657 -39.353 -20.951  1.00  0.57           O  
ATOM    766  CB  SER A  98     -18.385 -40.346 -23.656  1.00  0.57           C  
ATOM    767  OG  SER A  98     -17.108 -40.967 -23.816  1.00  0.57           O  
ATOM    768  N   ILE A  99     -17.878 -41.168 -20.503  1.00  0.65           N  
ATOM    769  CA  ILE A  99     -17.046 -41.665 -19.424  1.00  0.65           C  
ATOM    770  C   ILE A  99     -17.046 -43.161 -19.603  1.00  0.65           C  
ATOM    771  O   ILE A  99     -18.068 -43.744 -19.956  1.00  0.65           O  
ATOM    772  CB  ILE A  99     -17.589 -41.234 -18.043  1.00  0.65           C  
ATOM    773  CG1 ILE A  99     -17.028 -39.840 -17.680  1.00  0.65           C  
ATOM    774  CG2 ILE A  99     -17.292 -42.235 -16.899  1.00  0.65           C  
ATOM    775  CD1 ILE A  99     -17.829 -39.027 -16.657  1.00  0.65           C  
ATOM    776  N   ARG A 100     -15.884 -43.814 -19.393  1.00  0.43           N  
ATOM    777  CA  ARG A 100     -15.800 -45.258 -19.392  1.00  0.43           C  
ATOM    778  C   ARG A 100     -14.625 -45.772 -18.571  1.00  0.43           C  
ATOM    779  O   ARG A 100     -13.868 -45.042 -17.934  1.00  0.43           O  
ATOM    780  CB  ARG A 100     -15.812 -45.850 -20.825  1.00  0.43           C  
ATOM    781  CG  ARG A 100     -17.094 -46.648 -21.137  1.00  0.43           C  
ATOM    782  CD  ARG A 100     -17.041 -47.233 -22.548  1.00  0.43           C  
ATOM    783  NE  ARG A 100     -18.422 -47.216 -23.145  1.00  0.43           N  
ATOM    784  CZ  ARG A 100     -18.651 -47.384 -24.455  1.00  0.43           C  
ATOM    785  NH1 ARG A 100     -17.661 -47.669 -25.295  1.00  0.43           N  
ATOM    786  NH2 ARG A 100     -19.884 -47.257 -24.940  1.00  0.43           N  
ATOM    787  N   ASN A 101     -14.498 -47.102 -18.506  1.00  0.50           N  
ATOM    788  CA  ASN A 101     -13.412 -47.759 -17.835  1.00  0.50           C  
ATOM    789  C   ASN A 101     -13.076 -48.946 -18.689  1.00  0.50           C  
ATOM    790  O   ASN A 101     -13.870 -49.353 -19.539  1.00  0.50           O  
ATOM    791  CB  ASN A 101     -13.728 -48.135 -16.349  1.00  0.50           C  
ATOM    792  CG  ASN A 101     -14.826 -49.182 -16.177  1.00  0.50           C  
ATOM    793  OD1 ASN A 101     -14.605 -50.354 -16.465  1.00  0.50           O  
ATOM    794  ND2 ASN A 101     -16.014 -48.801 -15.647  1.00  0.50           N  
ATOM    795  N   VAL A 102     -11.867 -49.475 -18.488  1.00  0.48           N  
ATOM    796  CA  VAL A 102     -11.383 -50.634 -19.187  1.00  0.48           C  
ATOM    797  C   VAL A 102     -10.328 -51.293 -18.299  1.00  0.48           C  
ATOM    798  O   VAL A 102      -9.901 -50.733 -17.294  1.00  0.48           O  
ATOM    799  CB  VAL A 102     -10.858 -50.378 -20.612  1.00  0.48           C  
ATOM    800  CG1 VAL A 102     -11.660 -51.235 -21.611  1.00  0.48           C  
ATOM    801  CG2 VAL A 102     -10.903 -48.908 -21.077  1.00  0.48           C  
ATOM    802  N   LYS A 103      -9.944 -52.539 -18.653  1.00  0.47           N  
ATOM    803  CA  LYS A 103      -8.805 -53.348 -18.211  1.00  0.47           C  
ATOM    804  C   LYS A 103      -7.407 -52.704 -18.304  1.00  0.47           C  
ATOM    805  O   LYS A 103      -7.224 -51.792 -19.117  1.00  0.47           O  
ATOM    806  CB  LYS A 103      -8.775 -54.684 -19.031  1.00  0.47           C  
ATOM    807  CG  LYS A 103      -9.699 -54.803 -20.264  1.00  0.47           C  
ATOM    808  CD  LYS A 103      -9.452 -56.125 -21.029  1.00  0.47           C  
ATOM    809  CE  LYS A 103     -10.317 -57.291 -20.531  1.00  0.47           C  
ATOM    810  NZ  LYS A 103      -9.834 -58.587 -21.067  1.00  0.47           N  
ATOM    811  N   PRO A 104      -6.364 -53.154 -17.567  1.00  0.50           N  
ATOM    812  CA  PRO A 104      -5.071 -52.463 -17.458  1.00  0.50           C  
ATOM    813  C   PRO A 104      -4.160 -52.590 -18.686  1.00  0.50           C  
ATOM    814  O   PRO A 104      -2.943 -52.540 -18.536  1.00  0.50           O  
ATOM    815  CB  PRO A 104      -4.447 -53.094 -16.193  1.00  0.50           C  
ATOM    816  CG  PRO A 104      -4.998 -54.517 -16.141  1.00  0.50           C  
ATOM    817  CD  PRO A 104      -6.406 -54.355 -16.710  1.00  0.50           C  
ATOM    818  N   THR A 105      -4.737 -52.663 -19.899  1.00  0.58           N  
ATOM    819  CA  THR A 105      -4.088 -52.997 -21.163  1.00  0.58           C  
ATOM    820  C   THR A 105      -4.901 -52.458 -22.341  1.00  0.58           C  
ATOM    821  O   THR A 105      -4.455 -52.462 -23.484  1.00  0.58           O  
ATOM    822  CB  THR A 105      -3.833 -54.519 -21.299  1.00  0.58           C  
ATOM    823  OG1 THR A 105      -3.377 -54.941 -22.573  1.00  0.58           O  
ATOM    824  CG2 THR A 105      -5.095 -55.337 -21.005  1.00  0.58           C  
ATOM    825  N   ALA A 106      -6.110 -51.881 -22.139  1.00  0.58           N  
ATOM    826  CA  ALA A 106      -6.847 -51.307 -23.250  1.00  0.58           C  
ATOM    827  C   ALA A 106      -6.292 -49.945 -23.675  1.00  0.58           C  
ATOM    828  O   ALA A 106      -6.938 -48.923 -23.500  1.00  0.58           O  
ATOM    829  CB  ALA A 106      -8.345 -51.197 -22.908  1.00  0.58           C  
ATOM    830  N   VAL A 107      -5.085 -49.899 -24.287  1.00  0.54           N  
ATOM    831  CA  VAL A 107      -4.378 -48.686 -24.726  1.00  0.54           C  
ATOM    832  C   VAL A 107      -5.236 -47.828 -25.659  1.00  0.54           C  
ATOM    833  O   VAL A 107      -5.185 -46.608 -25.673  1.00  0.54           O  
ATOM    834  CB  VAL A 107      -3.007 -48.960 -25.367  1.00  0.54           C  
ATOM    835  CG1 VAL A 107      -2.154 -47.674 -25.295  1.00  0.54           C  
ATOM    836  CG2 VAL A 107      -2.257 -50.132 -24.693  1.00  0.54           C  
ATOM    837  N   GLY A 108      -6.147 -48.465 -26.411  1.00  0.61           N  
ATOM    838  CA  GLY A 108      -7.202 -47.825 -27.200  1.00  0.61           C  
ATOM    839  C   GLY A 108      -8.141 -46.825 -26.503  1.00  0.61           C  
ATOM    840  O   GLY A 108      -8.907 -46.146 -27.174  1.00  0.61           O  
ATOM    841  N   VAL A 109      -8.051 -46.673 -25.156  1.00  0.52           N  
ATOM    842  CA  VAL A 109      -8.469 -45.538 -24.323  1.00  0.52           C  
ATOM    843  C   VAL A 109      -7.969 -44.189 -24.776  1.00  0.52           C  
ATOM    844  O   VAL A 109      -8.525 -43.163 -24.427  1.00  0.52           O  
ATOM    845  CB  VAL A 109      -8.023 -45.618 -22.858  1.00  0.52           C  
ATOM    846  CG1 VAL A 109      -8.823 -46.710 -22.150  1.00  0.52           C  
ATOM    847  CG2 VAL A 109      -6.497 -45.742 -22.664  1.00  0.52           C  
ATOM    848  N   LEU A 110      -6.891 -44.149 -25.568  1.00  0.51           N  
ATOM    849  CA  LEU A 110      -6.433 -42.932 -26.209  1.00  0.51           C  
ATOM    850  C   LEU A 110      -7.488 -42.346 -27.184  1.00  0.51           C  
ATOM    851  O   LEU A 110      -7.516 -41.152 -27.401  1.00  0.51           O  
ATOM    852  CB  LEU A 110      -5.035 -43.090 -26.879  1.00  0.51           C  
ATOM    853  CG  LEU A 110      -3.879 -43.671 -26.011  1.00  0.51           C  
ATOM    854  CD1 LEU A 110      -2.511 -43.577 -26.702  1.00  0.51           C  
ATOM    855  CD2 LEU A 110      -3.785 -43.087 -24.600  1.00  0.51           C  
ATOM    856  N   ASP A 111      -8.435 -43.140 -27.741  1.00  0.51           N  
ATOM    857  CA  ASP A 111      -9.672 -42.667 -28.379  1.00  0.51           C  
ATOM    858  C   ASP A 111      -9.585 -41.447 -29.324  1.00  0.51           C  
ATOM    859  O   ASP A 111     -10.182 -40.399 -29.146  1.00  0.51           O  
ATOM    860  CB  ASP A 111     -10.871 -42.627 -27.377  1.00  0.51           C  
ATOM    861  CG  ASP A 111     -12.229 -42.588 -28.076  1.00  0.51           C  
ATOM    862  OD1 ASP A 111     -12.262 -42.809 -29.314  1.00  0.51           O  
ATOM    863  OD2 ASP A 111     -13.256 -42.334 -27.390  1.00  0.51           O  
ATOM    864  N   GLU A 112      -8.791 -41.563 -30.390  1.00  0.50           N  
ATOM    865  CA  GLU A 112      -8.416 -40.497 -31.276  1.00  0.50           C  
ATOM    866  C   GLU A 112      -9.028 -40.682 -32.652  1.00  0.50           C  
ATOM    867  O   GLU A 112      -8.355 -40.909 -33.652  1.00  0.50           O  
ATOM    868  CB  GLU A 112      -6.866 -40.451 -31.297  1.00  0.50           C  
ATOM    869  CG  GLU A 112      -6.182 -41.834 -31.492  1.00  0.50           C  
ATOM    870  CD  GLU A 112      -4.705 -41.801 -31.923  1.00  0.50           C  
ATOM    871  OE1 GLU A 112      -4.149 -40.715 -32.190  1.00  0.50           O  
ATOM    872  OE2 GLU A 112      -4.190 -42.940 -32.104  1.00  0.50           O  
ATOM    873  N   GLN A 113     -10.372 -40.603 -32.758  1.00  0.50           N  
ATOM    874  CA  GLN A 113     -11.020 -40.764 -34.055  1.00  0.50           C  
ATOM    875  C   GLN A 113     -11.996 -39.653 -34.418  1.00  0.50           C  
ATOM    876  O   GLN A 113     -12.047 -39.176 -35.552  1.00  0.50           O  
ATOM    877  CB  GLN A 113     -11.797 -42.101 -34.104  1.00  0.50           C  
ATOM    878  CG  GLN A 113     -10.925 -43.368 -33.916  1.00  0.50           C  
ATOM    879  CD  GLN A 113     -11.134 -44.027 -32.548  1.00  0.50           C  
ATOM    880  OE1 GLN A 113     -12.240 -44.451 -32.222  1.00  0.50           O  
ATOM    881  NE2 GLN A 113     -10.047 -44.162 -31.755  1.00  0.50           N  
ATOM    882  N   LYS A 114     -12.816 -39.183 -33.465  1.00  0.48           N  
ATOM    883  CA  LYS A 114     -13.750 -38.095 -33.698  1.00  0.48           C  
ATOM    884  C   LYS A 114     -13.053 -36.763 -33.875  1.00  0.48           C  
ATOM    885  O   LYS A 114     -12.285 -36.331 -33.029  1.00  0.48           O  
ATOM    886  CB  LYS A 114     -14.712 -37.958 -32.511  1.00  0.48           C  
ATOM    887  CG  LYS A 114     -15.622 -39.173 -32.330  1.00  0.48           C  
ATOM    888  CD  LYS A 114     -16.006 -39.348 -30.861  1.00  0.48           C  
ATOM    889  CE  LYS A 114     -16.954 -40.516 -30.651  1.00  0.48           C  
ATOM    890  NZ  LYS A 114     -17.219 -40.641 -29.209  1.00  0.48           N  
ATOM    891  N   GLY A 115     -13.263 -36.118 -35.039  1.00  0.53           N  
ATOM    892  CA  GLY A 115     -12.560 -34.890 -35.379  1.00  0.53           C  
ATOM    893  C   GLY A 115     -13.419 -33.678 -35.599  1.00  0.53           C  
ATOM    894  O   GLY A 115     -12.930 -32.566 -35.542  1.00  0.53           O  
ATOM    895  N   LYS A 116     -14.713 -33.887 -35.929  1.00  0.59           N  
ATOM    896  CA  LYS A 116     -15.739 -32.861 -36.146  1.00  0.59           C  
ATOM    897  C   LYS A 116     -16.013 -32.028 -34.903  1.00  0.59           C  
ATOM    898  O   LYS A 116     -15.900 -30.809 -34.904  1.00  0.59           O  
ATOM    899  CB  LYS A 116     -17.090 -33.549 -36.512  1.00  0.59           C  
ATOM    900  CG  LYS A 116     -17.273 -34.025 -37.969  1.00  0.59           C  
ATOM    901  CD  LYS A 116     -16.423 -35.240 -38.386  1.00  0.59           C  
ATOM    902  CE  LYS A 116     -16.764 -35.806 -39.773  1.00  0.59           C  
ATOM    903  NZ  LYS A 116     -15.768 -36.838 -40.156  1.00  0.59           N  
ATOM    904  N   ASP A 117     -16.283 -32.745 -33.806  1.00  0.69           N  
ATOM    905  CA  ASP A 117     -16.237 -32.278 -32.463  1.00  0.69           C  
ATOM    906  C   ASP A 117     -14.992 -32.969 -31.939  1.00  0.69           C  
ATOM    907  O   ASP A 117     -14.976 -34.178 -31.719  1.00  0.69           O  
ATOM    908  CB  ASP A 117     -17.530 -32.705 -31.707  1.00  0.69           C  
ATOM    909  CG  ASP A 117     -18.811 -31.995 -32.158  1.00  0.69           C  
ATOM    910  OD1 ASP A 117     -19.119 -32.010 -33.377  1.00  0.69           O  
ATOM    911  OD2 ASP A 117     -19.551 -31.536 -31.249  1.00  0.69           O  
ATOM    912  N   CYS A 118     -13.901 -32.190 -31.807  1.00  0.73           N  
ATOM    913  CA  CYS A 118     -12.684 -32.500 -31.075  1.00  0.73           C  
ATOM    914  C   CYS A 118     -12.921 -32.766 -29.611  1.00  0.73           C  
ATOM    915  O   CYS A 118     -13.945 -32.446 -29.020  1.00  0.73           O  
ATOM    916  CB  CYS A 118     -11.626 -31.373 -31.164  1.00  0.73           C  
ATOM    917  SG  CYS A 118     -11.159 -30.918 -32.849  1.00  0.73           S  
ATOM    918  N   GLN A 119     -11.960 -33.413 -28.966  1.00  0.70           N  
ATOM    919  CA  GLN A 119     -12.162 -33.893 -27.639  1.00  0.70           C  
ATOM    920  C   GLN A 119     -10.910 -33.823 -26.809  1.00  0.70           C  
ATOM    921  O   GLN A 119      -9.803 -33.563 -27.280  1.00  0.70           O  
ATOM    922  CB  GLN A 119     -12.762 -35.329 -27.688  1.00  0.70           C  
ATOM    923  CG  GLN A 119     -11.834 -36.427 -28.269  1.00  0.70           C  
ATOM    924  CD  GLN A 119     -12.454 -37.834 -28.239  1.00  0.70           C  
ATOM    925  OE1 GLN A 119     -13.502 -38.113 -28.835  1.00  0.70           O  
ATOM    926  NE2 GLN A 119     -11.802 -38.755 -27.499  1.00  0.70           N  
ATOM    927  N   LEU A 120     -11.110 -34.017 -25.505  1.00  0.77           N  
ATOM    928  CA  LEU A 120     -10.067 -34.161 -24.531  1.00  0.77           C  
ATOM    929  C   LEU A 120     -10.281 -35.507 -23.846  1.00  0.77           C  
ATOM    930  O   LEU A 120     -11.207 -35.671 -23.054  1.00  0.77           O  
ATOM    931  CB  LEU A 120     -10.134 -32.990 -23.518  1.00  0.77           C  
ATOM    932  CG  LEU A 120      -8.827 -32.682 -22.770  1.00  0.77           C  
ATOM    933  CD1 LEU A 120      -8.179 -31.417 -23.361  1.00  0.77           C  
ATOM    934  CD2 LEU A 120      -9.065 -32.566 -21.254  1.00  0.77           C  
ATOM    935  N   THR A 121      -9.448 -36.519 -24.151  1.00  0.75           N  
ATOM    936  CA  THR A 121      -9.382 -37.783 -23.419  1.00  0.75           C  
ATOM    937  C   THR A 121      -8.639 -37.565 -22.127  1.00  0.75           C  
ATOM    938  O   THR A 121      -7.462 -37.233 -22.048  1.00  0.75           O  
ATOM    939  CB  THR A 121      -8.772 -38.935 -24.229  1.00  0.75           C  
ATOM    940  OG1 THR A 121      -9.767 -39.499 -25.063  1.00  0.75           O  
ATOM    941  CG2 THR A 121      -8.204 -40.105 -23.406  1.00  0.75           C  
ATOM    942  N   LEU A 122      -9.346 -37.744 -21.024  1.00  0.75           N  
ATOM    943  CA  LEU A 122      -8.805 -37.723 -19.695  1.00  0.75           C  
ATOM    944  C   LEU A 122      -8.468 -39.148 -19.328  1.00  0.75           C  
ATOM    945  O   LEU A 122      -9.263 -40.043 -19.563  1.00  0.75           O  
ATOM    946  CB  LEU A 122      -9.881 -37.146 -18.749  1.00  0.75           C  
ATOM    947  CG  LEU A 122      -9.367 -36.346 -17.553  1.00  0.75           C  
ATOM    948  CD1 LEU A 122      -8.548 -37.198 -16.583  1.00  0.75           C  
ATOM    949  CD2 LEU A 122      -8.647 -35.079 -18.032  1.00  0.75           C  
ATOM    950  N   ILE A 123      -7.292 -39.409 -18.753  1.00  0.72           N  
ATOM    951  CA  ILE A 123      -6.919 -40.690 -18.186  1.00  0.72           C  
ATOM    952  C   ILE A 123      -6.518 -40.477 -16.733  1.00  0.72           C  
ATOM    953  O   ILE A 123      -5.639 -39.685 -16.398  1.00  0.72           O  
ATOM    954  CB  ILE A 123      -5.779 -41.314 -18.990  1.00  0.72           C  
ATOM    955  CG1 ILE A 123      -6.227 -41.573 -20.450  1.00  0.72           C  
ATOM    956  CG2 ILE A 123      -5.175 -42.561 -18.301  1.00  0.72           C  
ATOM    957  CD1 ILE A 123      -5.095 -41.902 -21.424  1.00  0.72           C  
ATOM    958  N   THR A 124      -7.172 -41.201 -15.814  1.00  0.72           N  
ATOM    959  CA  THR A 124      -6.864 -41.216 -14.396  1.00  0.72           C  
ATOM    960  C   THR A 124      -6.799 -42.667 -13.969  1.00  0.72           C  
ATOM    961  O   THR A 124      -7.712 -43.463 -14.159  1.00  0.72           O  
ATOM    962  CB  THR A 124      -7.831 -40.350 -13.580  1.00  0.72           C  
ATOM    963  OG1 THR A 124      -7.635 -40.451 -12.175  1.00  0.72           O  
ATOM    964  CG2 THR A 124      -9.319 -40.579 -13.865  1.00  0.72           C  
ATOM    965  N   CYS A 125      -5.648 -43.124 -13.439  1.00  0.63           N  
ATOM    966  CA  CYS A 125      -5.555 -44.459 -12.872  1.00  0.63           C  
ATOM    967  C   CYS A 125      -6.212 -44.488 -11.499  1.00  0.63           C  
ATOM    968  O   CYS A 125      -6.234 -43.479 -10.808  1.00  0.63           O  
ATOM    969  CB  CYS A 125      -4.115 -45.057 -12.930  1.00  0.63           C  
ATOM    970  SG  CYS A 125      -2.836 -44.360 -11.853  1.00  0.63           S  
ATOM    971  N   ASP A 126      -6.788 -45.621 -11.073  1.00  0.63           N  
ATOM    972  CA  ASP A 126      -7.310 -45.737  -9.736  1.00  0.63           C  
ATOM    973  C   ASP A 126      -7.399 -47.236  -9.534  1.00  0.63           C  
ATOM    974  O   ASP A 126      -6.802 -47.990 -10.305  1.00  0.63           O  
ATOM    975  CB  ASP A 126      -8.641 -44.945  -9.512  1.00  0.63           C  
ATOM    976  CG  ASP A 126      -8.703 -44.314  -8.130  1.00  0.63           C  
ATOM    977  OD1 ASP A 126      -8.287 -44.969  -7.150  1.00  0.63           O  
ATOM    978  OD2 ASP A 126      -9.131 -43.156  -8.040  1.00  0.63           O  
ATOM    979  N   ASP A 127      -8.051 -47.670  -8.447  1.00  0.70           N  
ATOM    980  CA  ASP A 127      -8.298 -49.064  -8.118  1.00  0.70           C  
ATOM    981  C   ASP A 127      -6.992 -49.807  -7.824  1.00  0.70           C  
ATOM    982  O   ASP A 127      -6.691 -50.884  -8.341  1.00  0.70           O  
ATOM    983  CB  ASP A 127      -9.216 -49.769  -9.152  1.00  0.70           C  
ATOM    984  CG  ASP A 127     -10.606 -49.144  -9.219  1.00  0.70           C  
ATOM    985  OD1 ASP A 127     -11.508 -49.595  -8.473  1.00  0.70           O  
ATOM    986  OD2 ASP A 127     -10.812 -48.262 -10.096  1.00  0.70           O  
ATOM    987  N   LEU A 128      -6.149 -49.179  -6.972  1.00  0.71           N  
ATOM    988  CA  LEU A 128      -4.843 -49.692  -6.594  1.00  0.71           C  
ATOM    989  C   LEU A 128      -4.918 -51.022  -5.865  1.00  0.71           C  
ATOM    990  O   LEU A 128      -5.526 -51.152  -4.802  1.00  0.71           O  
ATOM    991  CB  LEU A 128      -4.053 -48.701  -5.699  1.00  0.71           C  
ATOM    992  CG  LEU A 128      -2.645 -49.176  -5.270  1.00  0.71           C  
ATOM    993  CD1 LEU A 128      -1.689 -49.366  -6.459  1.00  0.71           C  
ATOM    994  CD2 LEU A 128      -2.055 -48.210  -4.234  1.00  0.71           C  
ATOM    995  N   ASN A 129      -4.239 -52.045  -6.402  1.00  0.76           N  
ATOM    996  CA  ASN A 129      -4.139 -53.326  -5.773  1.00  0.76           C  
ATOM    997  C   ASN A 129      -2.925 -53.406  -4.881  1.00  0.76           C  
ATOM    998  O   ASN A 129      -1.850 -52.880  -5.158  1.00  0.76           O  
ATOM    999  CB  ASN A 129      -4.094 -54.461  -6.810  1.00  0.76           C  
ATOM   1000  CG  ASN A 129      -4.787 -55.665  -6.213  1.00  0.76           C  
ATOM   1001  OD1 ASN A 129      -4.132 -56.556  -5.682  1.00  0.76           O  
ATOM   1002  ND2 ASN A 129      -6.132 -55.574  -6.159  1.00  0.76           N  
ATOM   1003  N   ARG A 130      -3.102 -54.096  -3.749  1.00  0.72           N  
ATOM   1004  CA  ARG A 130      -2.051 -54.286  -2.783  1.00  0.72           C  
ATOM   1005  C   ARG A 130      -1.544 -55.717  -2.792  1.00  0.72           C  
ATOM   1006  O   ARG A 130      -0.487 -55.993  -2.239  1.00  0.72           O  
ATOM   1007  CB  ARG A 130      -2.579 -53.941  -1.375  1.00  0.72           C  
ATOM   1008  CG  ARG A 130      -3.068 -52.485  -1.260  1.00  0.72           C  
ATOM   1009  CD  ARG A 130      -3.564 -52.154   0.146  1.00  0.72           C  
ATOM   1010  NE  ARG A 130      -4.067 -50.742   0.116  1.00  0.72           N  
ATOM   1011  CZ  ARG A 130      -4.589 -50.116   1.181  1.00  0.72           C  
ATOM   1012  NH1 ARG A 130      -5.031 -48.865   1.065  1.00  0.72           N  
ATOM   1013  NH2 ARG A 130      -4.685 -50.718   2.364  1.00  0.72           N  
ATOM   1014  N   GLU A 131      -2.262 -56.657  -3.442  1.00  0.68           N  
ATOM   1015  CA  GLU A 131      -1.832 -58.035  -3.571  1.00  0.68           C  
ATOM   1016  C   GLU A 131      -0.882 -58.192  -4.741  1.00  0.68           C  
ATOM   1017  O   GLU A 131       0.215 -58.731  -4.627  1.00  0.68           O  
ATOM   1018  CB  GLU A 131      -3.064 -58.934  -3.795  1.00  0.68           C  
ATOM   1019  CG  GLU A 131      -2.737 -60.438  -3.921  1.00  0.68           C  
ATOM   1020  CD  GLU A 131      -3.988 -61.307  -4.051  1.00  0.68           C  
ATOM   1021  OE1 GLU A 131      -5.113 -60.757  -3.946  1.00  0.68           O  
ATOM   1022  OE2 GLU A 131      -3.816 -62.538  -4.247  1.00  0.68           O  
ATOM   1023  N   THR A 132      -1.271 -57.650  -5.909  1.00  0.79           N  
ATOM   1024  CA  THR A 132      -0.472 -57.726  -7.123  1.00  0.79           C  
ATOM   1025  C   THR A 132       0.491 -56.551  -7.262  1.00  0.79           C  
ATOM   1026  O   THR A 132       1.415 -56.572  -8.070  1.00  0.79           O  
ATOM   1027  CB  THR A 132      -1.370 -57.763  -8.363  1.00  0.79           C  
ATOM   1028  OG1 THR A 132      -2.075 -56.548  -8.566  1.00  0.79           O  
ATOM   1029  CG2 THR A 132      -2.457 -58.841  -8.219  1.00  0.79           C  
ATOM   1030  N   GLY A 133       0.289 -55.494  -6.446  1.00  0.78           N  
ATOM   1031  CA  GLY A 133       1.054 -54.244  -6.457  1.00  0.78           C  
ATOM   1032  C   GLY A 133       0.887 -53.356  -7.676  1.00  0.78           C  
ATOM   1033  O   GLY A 133       1.764 -52.559  -8.000  1.00  0.78           O  
ATOM   1034  N   VAL A 134      -0.262 -53.451  -8.372  1.00  0.68           N  
ATOM   1035  CA  VAL A 134      -0.544 -52.714  -9.598  1.00  0.68           C  
ATOM   1036  C   VAL A 134      -1.955 -52.162  -9.547  1.00  0.68           C  
ATOM   1037  O   VAL A 134      -2.717 -52.427  -8.634  1.00  0.68           O  
ATOM   1038  CB  VAL A 134      -0.279 -53.550 -10.863  1.00  0.68           C  
ATOM   1039  CG1 VAL A 134      -1.446 -54.469 -11.280  1.00  0.68           C  
ATOM   1040  CG2 VAL A 134       0.200 -52.676 -12.042  1.00  0.68           C  
ATOM   1041  N   TRP A 135      -2.339 -51.326 -10.517  1.00  0.56           N  
ATOM   1042  CA  TRP A 135      -3.641 -50.712 -10.664  1.00  0.56           C  
ATOM   1043  C   TRP A 135      -4.447 -51.555 -11.641  1.00  0.56           C  
ATOM   1044  O   TRP A 135      -4.016 -51.749 -12.778  1.00  0.56           O  
ATOM   1045  CB  TRP A 135      -3.452 -49.284 -11.261  1.00  0.56           C  
ATOM   1046  CG  TRP A 135      -2.288 -48.484 -10.669  1.00  0.56           C  
ATOM   1047  CD1 TRP A 135      -0.937 -48.619 -10.861  1.00  0.56           C  
ATOM   1048  CD2 TRP A 135      -2.440 -47.444  -9.692  1.00  0.56           C  
ATOM   1049  NE1 TRP A 135      -0.244 -47.770 -10.027  1.00  0.56           N  
ATOM   1050  CE2 TRP A 135      -1.152 -47.032  -9.312  1.00  0.56           C  
ATOM   1051  CE3 TRP A 135      -3.566 -46.884  -9.115  1.00  0.56           C  
ATOM   1052  CZ2 TRP A 135      -0.965 -46.064  -8.332  1.00  0.56           C  
ATOM   1053  CZ3 TRP A 135      -3.383 -45.892  -8.146  1.00  0.56           C  
ATOM   1054  CH2 TRP A 135      -2.103 -45.481  -7.756  1.00  0.56           C  
ATOM   1055  N   GLU A 136      -5.609 -52.100 -11.224  1.00  0.60           N  
ATOM   1056  CA  GLU A 136      -6.331 -53.081 -12.018  1.00  0.60           C  
ATOM   1057  C   GLU A 136      -7.299 -52.429 -12.994  1.00  0.60           C  
ATOM   1058  O   GLU A 136      -7.237 -52.599 -14.209  1.00  0.60           O  
ATOM   1059  CB  GLU A 136      -7.132 -54.030 -11.090  1.00  0.60           C  
ATOM   1060  CG  GLU A 136      -6.481 -54.282  -9.715  1.00  0.60           C  
ATOM   1061  CD  GLU A 136      -7.054 -55.533  -9.065  1.00  0.60           C  
ATOM   1062  OE1 GLU A 136      -6.432 -56.611  -9.244  1.00  0.60           O  
ATOM   1063  OE2 GLU A 136      -8.062 -55.405  -8.325  1.00  0.60           O  
ATOM   1064  N   THR A 137      -8.211 -51.602 -12.470  1.00  0.54           N  
ATOM   1065  CA  THR A 137      -9.199 -50.874 -13.259  1.00  0.54           C  
ATOM   1066  C   THR A 137      -8.594 -49.559 -13.730  1.00  0.54           C  
ATOM   1067  O   THR A 137      -7.760 -48.930 -13.082  1.00  0.54           O  
ATOM   1068  CB  THR A 137     -10.497 -50.626 -12.488  1.00  0.54           C  
ATOM   1069  OG1 THR A 137     -11.114 -51.844 -12.104  1.00  0.54           O  
ATOM   1070  CG2 THR A 137     -11.555 -49.843 -13.278  1.00  0.54           C  
ATOM   1071  N   ARG A 138      -8.965 -49.106 -14.937  1.00  0.51           N  
ATOM   1072  CA  ARG A 138      -8.503 -47.857 -15.500  1.00  0.51           C  
ATOM   1073  C   ARG A 138      -9.673 -46.929 -15.758  1.00  0.51           C  
ATOM   1074  O   ARG A 138     -10.708 -47.348 -16.265  1.00  0.51           O  
ATOM   1075  CB  ARG A 138      -7.786 -48.148 -16.836  1.00  0.51           C  
ATOM   1076  CG  ARG A 138      -6.556 -49.067 -16.699  1.00  0.51           C  
ATOM   1077  CD  ARG A 138      -5.497 -48.434 -15.801  1.00  0.51           C  
ATOM   1078  NE  ARG A 138      -4.169 -49.086 -16.065  1.00  0.51           N  
ATOM   1079  CZ  ARG A 138      -2.996 -48.525 -15.751  1.00  0.51           C  
ATOM   1080  NH1 ARG A 138      -2.942 -47.332 -15.166  1.00  0.51           N  
ATOM   1081  NH2 ARG A 138      -1.860 -49.162 -16.023  1.00  0.51           N  
ATOM   1082  N   LYS A 139      -9.554 -45.634 -15.407  1.00  0.65           N  
ATOM   1083  CA  LYS A 139     -10.643 -44.683 -15.505  1.00  0.65           C  
ATOM   1084  C   LYS A 139     -10.276 -43.610 -16.498  1.00  0.65           C  
ATOM   1085  O   LYS A 139      -9.310 -42.870 -16.348  1.00  0.65           O  
ATOM   1086  CB  LYS A 139     -10.916 -44.026 -14.129  1.00  0.65           C  
ATOM   1087  CG  LYS A 139     -12.078 -44.643 -13.347  1.00  0.65           C  
ATOM   1088  CD  LYS A 139     -11.797 -46.106 -12.984  1.00  0.65           C  
ATOM   1089  CE  LYS A 139     -12.673 -46.676 -11.878  1.00  0.65           C  
ATOM   1090  NZ  LYS A 139     -14.062 -46.643 -12.346  1.00  0.65           N  
ATOM   1091  N   ILE A 140     -11.046 -43.496 -17.581  1.00  0.69           N  
ATOM   1092  CA  ILE A 140     -10.692 -42.568 -18.627  1.00  0.69           C  
ATOM   1093  C   ILE A 140     -11.994 -41.908 -19.064  1.00  0.69           C  
ATOM   1094  O   ILE A 140     -13.041 -42.540 -19.139  1.00  0.69           O  
ATOM   1095  CB  ILE A 140      -9.835 -43.195 -19.747  1.00  0.69           C  
ATOM   1096  CG1 ILE A 140     -10.652 -43.855 -20.872  1.00  0.69           C  
ATOM   1097  CG2 ILE A 140      -8.714 -44.138 -19.204  1.00  0.69           C  
ATOM   1098  CD1 ILE A 140     -10.844 -42.930 -22.076  1.00  0.69           C  
ATOM   1099  N   PHE A 141     -12.001 -40.579 -19.274  1.00  0.69           N  
ATOM   1100  CA  PHE A 141     -13.206 -39.787 -19.475  1.00  0.69           C  
ATOM   1101  C   PHE A 141     -13.031 -38.909 -20.699  1.00  0.69           C  
ATOM   1102  O   PHE A 141     -12.055 -38.183 -20.811  1.00  0.69           O  
ATOM   1103  CB  PHE A 141     -13.546 -38.832 -18.292  1.00  0.69           C  
ATOM   1104  CG  PHE A 141     -13.316 -39.429 -16.920  1.00  0.69           C  
ATOM   1105  CD1 PHE A 141     -13.692 -40.742 -16.588  1.00  0.69           C  
ATOM   1106  CD2 PHE A 141     -12.646 -38.672 -15.947  1.00  0.69           C  
ATOM   1107  CE1 PHE A 141     -13.345 -41.305 -15.356  1.00  0.69           C  
ATOM   1108  CE2 PHE A 141     -12.332 -39.220 -14.701  1.00  0.69           C  
ATOM   1109  CZ  PHE A 141     -12.674 -40.538 -14.404  1.00  0.69           C  
ATOM   1110  N   VAL A 142     -13.963 -38.919 -21.656  1.00  0.73           N  
ATOM   1111  CA  VAL A 142     -13.847 -38.107 -22.851  1.00  0.73           C  
ATOM   1112  C   VAL A 142     -14.673 -36.834 -22.659  1.00  0.73           C  
ATOM   1113  O   VAL A 142     -15.785 -36.836 -22.125  1.00  0.73           O  
ATOM   1114  CB  VAL A 142     -14.256 -38.878 -24.103  1.00  0.73           C  
ATOM   1115  CG1 VAL A 142     -14.124 -37.980 -25.340  1.00  0.73           C  
ATOM   1116  CG2 VAL A 142     -13.343 -40.110 -24.281  1.00  0.73           C  
ATOM   1117  N   ALA A 143     -14.128 -35.678 -23.069  1.00  0.79           N  
ATOM   1118  CA  ALA A 143     -14.805 -34.406 -23.000  1.00  0.79           C  
ATOM   1119  C   ALA A 143     -14.892 -33.816 -24.405  1.00  0.79           C  
ATOM   1120  O   ALA A 143     -13.905 -33.815 -25.127  1.00  0.79           O  
ATOM   1121  CB  ALA A 143     -14.002 -33.475 -22.066  1.00  0.79           C  
ATOM   1122  N   THR A 144     -16.050 -33.300 -24.856  1.00  0.76           N  
ATOM   1123  CA  THR A 144     -16.213 -32.694 -26.178  1.00  0.76           C  
ATOM   1124  C   THR A 144     -15.758 -31.278 -26.120  1.00  0.76           C  
ATOM   1125  O   THR A 144     -16.009 -30.586 -25.144  1.00  0.76           O  
ATOM   1126  CB  THR A 144     -17.641 -32.659 -26.751  1.00  0.76           C  
ATOM   1127  OG1 THR A 144     -18.670 -32.351 -25.820  1.00  0.76           O  
ATOM   1128  CG2 THR A 144     -17.937 -34.061 -27.262  1.00  0.76           C  
ATOM   1129  N   GLU A 145     -15.058 -30.793 -27.150  1.00  0.70           N  
ATOM   1130  CA  GLU A 145     -14.729 -29.390 -27.308  1.00  0.70           C  
ATOM   1131  C   GLU A 145     -16.003 -28.546 -27.466  1.00  0.70           C  
ATOM   1132  O   GLU A 145     -16.989 -28.986 -28.054  1.00  0.70           O  
ATOM   1133  CB  GLU A 145     -13.738 -29.235 -28.489  1.00  0.70           C  
ATOM   1134  CG  GLU A 145     -13.050 -27.860 -28.629  1.00  0.70           C  
ATOM   1135  CD  GLU A 145     -13.098 -27.354 -30.070  1.00  0.70           C  
ATOM   1136  OE1 GLU A 145     -12.064 -27.502 -30.774  1.00  0.70           O  
ATOM   1137  OE2 GLU A 145     -14.156 -26.806 -30.447  1.00  0.70           O  
ATOM   1138  N   VAL A 146     -16.032 -27.342 -26.855  1.00  0.75           N  
ATOM   1139  CA  VAL A 146     -17.183 -26.436 -26.868  1.00  0.75           C  
ATOM   1140  C   VAL A 146     -16.790 -25.019 -27.295  1.00  0.75           C  
ATOM   1141  O   VAL A 146     -17.635 -24.269 -27.767  1.00  0.75           O  
ATOM   1142  CB  VAL A 146     -17.872 -26.383 -25.484  1.00  0.75           C  
ATOM   1143  CG1 VAL A 146     -18.925 -25.254 -25.368  1.00  0.75           C  
ATOM   1144  CG2 VAL A 146     -18.582 -27.726 -25.229  1.00  0.75           C  
ATOM   1145  N   LYS A 147     -15.523 -24.604 -27.145  1.00  0.65           N  
ATOM   1146  CA  LYS A 147     -15.093 -23.202 -27.227  1.00  0.65           C  
ATOM   1147  C   LYS A 147     -15.205 -22.349 -28.562  1.00  0.65           C  
ATOM   1148  O   LYS A 147     -14.899 -22.808 -29.684  1.00  0.65           O  
ATOM   1149  CB  LYS A 147     -13.588 -23.188 -26.884  1.00  0.65           C  
ATOM   1150  CG  LYS A 147     -13.007 -21.799 -26.584  1.00  0.65           C  
ATOM   1151  CD  LYS A 147     -11.790 -21.458 -27.458  1.00  0.65           C  
ATOM   1152  CE  LYS A 147     -12.104 -20.939 -28.864  1.00  0.65           C  
ATOM   1153  NZ  LYS A 147     -12.757 -19.619 -28.816  1.00  0.65           N  
ATOM   1154  OXT LYS A 147     -15.412 -21.116 -28.395  1.00  0.65           O  
TER    1155      LYS A 147                                                      
HETATM 1156 CA    CA _   1      -4.601 -37.815 -30.185  1.00 20.00          CA  
END   
