# Supplementary material for: Bicyclic Engineered Sortase A Performs Transpeptidation under Denaturing Conditions
Source: Bioconjug Chem. 2023 May 29;34(6):1114–21. doi: 10.1021/acs.bioconjchem.3c00151 (PMC10288436; doi:10.1021/acs.bioconjchem.3c00151)
Supplement: Supplementary file 4 — bc3c00151_si_004.pdb [file bc3c00151_si_004.pdb]

CRYST1   62.771   75.084   63.792  90.00  90.00  90.00 P 1           1
ATOM      1  N   ALA X   1      25.451  11.359  -6.185  0.00  0.00            
ATOM      2  H1  ALA X   1      24.681  11.878  -6.580  0.00  0.00            
ATOM      3  H2  ALA X   1      25.787  10.644  -6.814  0.00  0.00            
ATOM      4  H3  ALA X   1      26.177  12.035  -5.994  0.00  0.00            
ATOM      5  CA  ALA X   1      24.998  10.708  -4.958  0.00  0.00            
ATOM      6  HA  ALA X   1      24.270   9.922  -5.160  0.00  0.00            
ATOM      7  CB  ALA X   1      26.151  10.087  -4.319  0.00  0.00            
ATOM      8  HB1 ALA X   1      26.406   9.135  -4.785  0.00  0.00            
ATOM      9  HB2 ALA X   1      26.933  10.845  -4.339  0.00  0.00            
ATOM     10  HB3 ALA X   1      25.897   9.729  -3.321  0.00  0.00            
ATOM     11  C   ALA X   1      24.392  11.798  -3.949  0.00  0.00            
ATOM     12  O   ALA X   1      24.881  12.972  -3.977  0.00  0.00            
ATOM     13  N   LYS X   2      23.576  11.413  -3.027  0.00  0.00            
ATOM     14  H   LYS X   2      23.365  10.444  -2.833  0.00  0.00            
ATOM     15  CA  LYS X   2      22.924  12.256  -1.999  0.00  0.00            
ATOM     16  HA  LYS X   2      23.386  13.242  -1.947  0.00  0.00            
ATOM     17  CB  LYS X   2      21.463  12.464  -2.464  0.00  0.00            
ATOM     18  HB2 LYS X   2      21.448  12.744  -3.517  0.00  0.00            
ATOM     19  HB3 LYS X   2      20.941  11.518  -2.320  0.00  0.00            
ATOM     20  CG  LYS X   2      20.706  13.504  -1.625  0.00  0.00            
ATOM     21  HG2 LYS X   2      20.805  13.333  -0.553  0.00  0.00            
ATOM     22  HG3 LYS X   2      21.080  14.479  -1.936  0.00  0.00            
ATOM     23  CD  LYS X   2      19.227  13.435  -2.099  0.00  0.00            
ATOM     24  HD2 LYS X   2      18.779  12.487  -1.802  0.00  0.00            
ATOM     25  HD3 LYS X   2      18.702  14.198  -1.524  0.00  0.00            
ATOM     26  CE  LYS X   2      18.923  13.470  -3.618  0.00  0.00            
ATOM     27  HE2 LYS X   2      19.245  12.535  -4.075  0.00  0.00            
ATOM     28  HE3 LYS X   2      17.854  13.458  -3.830  0.00  0.00            
ATOM     29  NZ  LYS X   2      19.539  14.688  -4.206  0.00  0.00            
ATOM     30  HZ1 LYS X   2      19.334  14.645  -5.194  0.00  0.00            
ATOM     31  HZ2 LYS X   2      19.173  15.556  -3.842  0.00  0.00            
ATOM     32  HZ3 LYS X   2      20.537  14.591  -4.087  0.00  0.00            
ATOM     33  C   LYS X   2      22.969  11.485  -0.648  0.00  0.00            
ATOM     34  O   LYS X   2      22.761  10.273  -0.653  0.00  0.00            
ATOM     35  N   PRO X   3      23.294  12.180   0.485  0.00  0.00            
ATOM     36  CD  PRO X   3      23.699  13.606   0.519  0.00  0.00            
ATOM     37  HD2 PRO X   3      23.069  14.322  -0.006  0.00  0.00            
ATOM     38  HD3 PRO X   3      24.670  13.604   0.024  0.00  0.00            
ATOM     39  CG  PRO X   3      23.737  13.985   1.964  0.00  0.00            
ATOM     40  HG2 PRO X   3      22.857  14.538   2.292  0.00  0.00            
ATOM     41  HG3 PRO X   3      24.586  14.610   2.241  0.00  0.00            
ATOM     42  CB  PRO X   3      23.709  12.743   2.793  0.00  0.00            
ATOM     43  HB2 PRO X   3      23.084  12.799   3.684  0.00  0.00            
ATOM     44  HB3 PRO X   3      24.695  12.373   3.073  0.00  0.00            
ATOM     45  CA  PRO X   3      23.096  11.718   1.825  0.00  0.00            
ATOM     46  HA  PRO X   3      23.633  10.772   1.759  0.00  0.00            
ATOM     47  C   PRO X   3      21.601  11.384   2.174  0.00  0.00            
ATOM     48  O   PRO X   3      20.669  12.104   1.752  0.00  0.00            
ATOM     49  N   GLN X   4      21.365  10.228   2.790  0.00  0.00            
ATOM     50  H   GLN X   4      22.146   9.724   3.186  0.00  0.00            
ATOM     51  CA  GLN X   4      20.041   9.732   3.064  0.00  0.00            
ATOM     52  HA  GLN X   4      19.229  10.454   2.968  0.00  0.00            
ATOM     53  CB  GLN X   4      19.694   8.460   2.222  0.00  0.00            
ATOM     54  HB2 GLN X   4      20.194   7.626   2.716  0.00  0.00            
ATOM     55  HB3 GLN X   4      18.635   8.231   2.334  0.00  0.00            
ATOM     56  CG  GLN X   4      20.068   8.423   0.727  0.00  0.00            
ATOM     57  HG2 GLN X   4      21.121   8.696   0.651  0.00  0.00            
ATOM     58  HG3 GLN X   4      19.844   7.414   0.381  0.00  0.00            
ATOM     59  CD  GLN X   4      19.142   9.153  -0.150  0.00  0.00            
ATOM     60  OE1 GLN X   4      18.082   9.570   0.074  0.00  0.00            
ATOM     61  NE2 GLN X   4      19.574   9.317  -1.364  0.00  0.00            
ATOM     62 HE21 GLN X   4      18.983   9.747  -2.061  0.00  0.00            
ATOM     63 HE22 GLN X   4      20.403   8.816  -1.650  0.00  0.00            
ATOM     64  C   GLN X   4      20.075   9.151   4.542  0.00  0.00            
ATOM     65  O   GLN X   4      21.129   8.710   5.071  0.00  0.00            
ATOM     66  N   ILE X   5      18.877   9.249   5.211  0.00  0.00            
ATOM     67  H   ILE X   5      18.042   9.520   4.711  0.00  0.00            
ATOM     68  CA  ILE X   5      18.832   8.687   6.512  0.00  0.00            
ATOM     69  HA  ILE X   5      19.642   9.082   7.125  0.00  0.00            
ATOM     70  CB  ILE X   5      17.454   9.004   7.199  0.00  0.00            
ATOM     71  HB  ILE X   5      16.747   8.537   6.514  0.00  0.00            
ATOM     72  CG2 ILE X   5      17.286   8.375   8.627  0.00  0.00            
ATOM     73 HG21 ILE X   5      16.213   8.327   8.810  0.00  0.00            
ATOM     74 HG22 ILE X   5      17.594   7.332   8.710  0.00  0.00            
ATOM     75 HG23 ILE X   5      17.754   9.008   9.381  0.00  0.00            
ATOM     76  CG1 ILE X   5      17.221  10.514   7.332  0.00  0.00            
ATOM     77 HG12 ILE X   5      17.846  10.893   8.140  0.00  0.00            
ATOM     78 HG13 ILE X   5      17.587  10.993   6.424  0.00  0.00            
ATOM     79  CD1 ILE X   5      15.747  10.961   7.546  0.00  0.00            
ATOM     80 HD11 ILE X   5      15.435  10.928   8.590  0.00  0.00            
ATOM     81 HD12 ILE X   5      15.631  11.955   7.113  0.00  0.00            
ATOM     82 HD13 ILE X   5      15.140  10.321   6.905  0.00  0.00            
ATOM     83  C   ILE X   5      19.123   7.132   6.482  0.00  0.00            
ATOM     84  O   ILE X   5      18.737   6.462   5.474  0.00  0.00            
ATOM     85  N   PRO X   6      19.915   6.638   7.434  0.00  0.00            
ATOM     86  CD  PRO X   6      20.869   7.318   8.286  0.00  0.00            
ATOM     87  HD2 PRO X   6      20.262   7.887   8.991  0.00  0.00            
ATOM     88  HD3 PRO X   6      21.605   7.952   7.790  0.00  0.00            
ATOM     89  CG  PRO X   6      21.561   6.327   9.177  0.00  0.00            
ATOM     90  HG2 PRO X   6      21.635   6.603  10.229  0.00  0.00            
ATOM     91  HG3 PRO X   6      22.562   6.173   8.775  0.00  0.00            
ATOM     92  CB  PRO X   6      20.793   5.098   9.063  0.00  0.00            
ATOM     93  HB2 PRO X   6      20.102   4.982   9.898  0.00  0.00            
ATOM     94  HB3 PRO X   6      21.421   4.209   9.039  0.00  0.00            
ATOM     95  CA  PRO X   6      20.013   5.215   7.744  0.00  0.00            
ATOM     96  HA  PRO X   6      20.605   4.750   6.956  0.00  0.00            
ATOM     97  C   PRO X   6      18.727   4.378   7.814  0.00  0.00            
ATOM     98  O   PRO X   6      17.651   4.862   8.119  0.00  0.00            
ATOM     99  N   LYS X   7      18.881   3.075   7.507  0.00  0.00            
ATOM    100  H   LYS X   7      19.771   2.749   7.158  0.00  0.00            
ATOM    101  CA  LYS X   7      17.712   2.127   7.309  0.00  0.00            
ATOM    102  HA  LYS X   7      16.833   2.763   7.206  0.00  0.00            
ATOM    103  CB  LYS X   7      18.144   1.325   6.107  0.00  0.00            
ATOM    104  HB2 LYS X   7      19.051   0.731   6.222  0.00  0.00            
ATOM    105  HB3 LYS X   7      17.322   0.633   5.926  0.00  0.00            
ATOM    106  CG  LYS X   7      18.382   2.178   4.857  0.00  0.00            
ATOM    107  HG2 LYS X   7      18.005   3.200   4.906  0.00  0.00            
ATOM    108  HG3 LYS X   7      19.448   2.165   4.631  0.00  0.00            
ATOM    109  CD  LYS X   7      17.771   1.580   3.601  0.00  0.00            
ATOM    110  HD2 LYS X   7      16.696   1.750   3.652  0.00  0.00            
ATOM    111  HD3 LYS X   7      18.181   2.037   2.701  0.00  0.00            
ATOM    112  CE  LYS X   7      18.080   0.064   3.485  0.00  0.00            
ATOM    113  HE2 LYS X   7      19.155  -0.081   3.388  0.00  0.00            
ATOM    114  HE3 LYS X   7      17.694  -0.429   4.377  0.00  0.00            
ATOM    115  NZ  LYS X   7      17.393  -0.545   2.275  0.00  0.00            
ATOM    116  HZ1 LYS X   7      17.605  -1.528   2.179  0.00  0.00            
ATOM    117  HZ2 LYS X   7      16.397  -0.390   2.208  0.00  0.00            
ATOM    118  HZ3 LYS X   7      17.817  -0.204   1.423  0.00  0.00            
ATOM    119  C   LYS X   7      17.358   1.236   8.394  0.00  0.00            
ATOM    120  O   LYS X   7      16.157   1.187   8.627  0.00  0.00            
ATOM    121  N   ASP X   8      18.267   0.651   9.212  0.00  0.00            
ATOM    122  H   ASP X   8      19.252   0.778   9.026  0.00  0.00            
ATOM    123  CA  ASP X   8      17.912  -0.235  10.398  0.00  0.00            
ATOM    124  HA  ASP X   8      17.364  -1.119  10.072  0.00  0.00            
ATOM    125  CB  ASP X   8      19.199  -0.841  11.043  0.00  0.00            
ATOM    126  HB2 ASP X   8      19.831  -1.225  10.241  0.00  0.00            
ATOM    127  HB3 ASP X   8      19.780  -0.052  11.520  0.00  0.00            
ATOM    128  CG  ASP X   8      19.010  -1.932  12.092  0.00  0.00            
ATOM    129  OD1 ASP X   8      17.853  -2.088  12.657  0.00  0.00            
ATOM    130  OD2 ASP X   8      19.937  -2.623  12.468  0.00  0.00            
ATOM    131  C   ASP X   8      17.050   0.593  11.408  0.00  0.00            
ATOM    132  O   ASP X   8      17.589   1.453  12.142  0.00  0.00            
ATOM    133  N   LYS X   9      15.694   0.417  11.538  0.00  0.00            
ATOM    134  H   LYS X   9      15.198  -0.176  10.889  0.00  0.00            
ATOM    135  CA  LYS X   9      14.699   0.947  12.457  0.00  0.00            
ATOM    136  HA  LYS X   9      14.473   1.975  12.175  0.00  0.00            
ATOM    137  CB  LYS X   9      13.466   0.099  12.185  0.00  0.00            
ATOM    138  HB2 LYS X   9      13.852  -0.913  12.057  0.00  0.00            
ATOM    139  HB3 LYS X   9      12.759   0.217  13.006  0.00  0.00            
ATOM    140  CG  LYS X   9      12.776   0.454  10.917  0.00  0.00            
ATOM    141  HG2 LYS X   9      12.628   1.534  10.896  0.00  0.00            
ATOM    142  HG3 LYS X   9      13.211   0.054  10.001  0.00  0.00            
ATOM    143  CD  LYS X   9      11.330  -0.109  10.990  0.00  0.00            
ATOM    144  HD2 LYS X   9      11.404  -1.117  11.400  0.00  0.00            
ATOM    145  HD3 LYS X   9      10.716   0.557  11.596  0.00  0.00            
ATOM    146  CE  LYS X   9      10.669  -0.122   9.629  0.00  0.00            
ATOM    147  HE2 LYS X   9      11.459  -0.102   8.878  0.00  0.00            
ATOM    148  HE3 LYS X   9       9.986  -0.971   9.593  0.00  0.00            
ATOM    149  NZ  LYS X   9      10.061   1.189   9.450  0.00  0.00            
ATOM    150  HZ1 LYS X   9      10.728   1.941   9.549  0.00  0.00            
ATOM    151  HZ2 LYS X   9       9.694   1.311   8.518  0.00  0.00            
ATOM    152  HZ3 LYS X   9       9.380   1.456  10.146  0.00  0.00            
ATOM    153  C   LYS X   9      15.032   0.913  13.991  0.00  0.00            
ATOM    154  O   LYS X   9      14.641   1.823  14.724  0.00  0.00            
ATOM    155  N   SER X  10      15.892  -0.040  14.382  0.00  0.00            
ATOM    156  H   SER X  10      16.094  -0.760  13.702  0.00  0.00            
ATOM    157  CA  SER X  10      16.212  -0.246  15.766  0.00  0.00            
ATOM    158  HA  SER X  10      15.312  -0.056  16.351  0.00  0.00            
ATOM    159  CB  SER X  10      16.700  -1.654  16.064  0.00  0.00            
ATOM    160  HB2 SER X  10      16.751  -1.735  17.150  0.00  0.00            
ATOM    161  HB3 SER X  10      15.946  -2.372  15.740  0.00  0.00            
ATOM    162  OG  SER X  10      17.889  -1.977  15.430  0.00  0.00            
ATOM    163  HG  SER X  10      17.766  -1.760  14.503  0.00  0.00            
ATOM    164  C   SER X  10      17.320   0.647  16.297  0.00  0.00            
ATOM    165  O   SER X  10      17.347   1.081  17.477  0.00  0.00            
ATOM    166  N   LYS X  11      18.277   0.981  15.401  0.00  0.00            
ATOM    167  H   LYS X  11      18.205   0.561  14.485  0.00  0.00            
ATOM    168  CA  LYS X  11      19.466   1.701  15.824  0.00  0.00            
ATOM    169  HA  LYS X  11      19.698   1.545  16.877  0.00  0.00            
ATOM    170  CB  LYS X  11      20.613   1.196  14.977  0.00  0.00            
ATOM    171  HB2 LYS X  11      20.654   1.711  14.016  0.00  0.00            
ATOM    172  HB3 LYS X  11      21.517   1.563  15.463  0.00  0.00            
ATOM    173  CG  LYS X  11      20.808  -0.362  14.813  0.00  0.00            
ATOM    174  HG2 LYS X  11      19.968  -0.730  14.224  0.00  0.00            
ATOM    175  HG3 LYS X  11      21.756  -0.503  14.294  0.00  0.00            
ATOM    176  CD  LYS X  11      20.962  -1.035  16.217  0.00  0.00            
ATOM    177  HD2 LYS X  11      21.757  -0.489  16.726  0.00  0.00            
ATOM    178  HD3 LYS X  11      20.007  -1.069  16.741  0.00  0.00            
ATOM    179  CE  LYS X  11      21.511  -2.465  16.002  0.00  0.00            
ATOM    180  HE2 LYS X  11      22.456  -2.387  15.464  0.00  0.00            
ATOM    181  HE3 LYS X  11      21.782  -2.945  16.942  0.00  0.00            
ATOM    182  NZ  LYS X  11      20.520  -3.221  15.147  0.00  0.00            
ATOM    183  HZ1 LYS X  11      19.553  -3.107  15.417  0.00  0.00            
ATOM    184  HZ2 LYS X  11      20.438  -3.021  14.161  0.00  0.00            
ATOM    185  HZ3 LYS X  11      20.737  -4.207  15.163  0.00  0.00            
ATOM    186  C   LYS X  11      19.244   3.193  15.587  0.00  0.00            
ATOM    187  O   LYS X  11      18.486   3.756  14.742  0.00  0.00            
ATOM    188  N   VAL X  12      19.899   3.996  16.425  0.00  0.00            
ATOM    189  H   VAL X  12      20.401   3.536  17.171  0.00  0.00            
ATOM    190  CA  VAL X  12      19.759   5.484  16.306  0.00  0.00            
ATOM    191  HA  VAL X  12      18.672   5.560  16.337  0.00  0.00            
ATOM    192  CB  VAL X  12      20.303   6.031  17.668  0.00  0.00            
ATOM    193  HB  VAL X  12      20.040   5.315  18.446  0.00  0.00            
ATOM    194  CG1 VAL X  12      21.834   6.172  17.662  0.00  0.00            
ATOM    195 HG11 VAL X  12      22.418   5.258  17.548  0.00  0.00            
ATOM    196 HG12 VAL X  12      22.201   6.634  16.745  0.00  0.00            
ATOM    197 HG13 VAL X  12      22.213   6.694  18.540  0.00  0.00            
ATOM    198  CG2 VAL X  12      19.739   7.375  18.154  0.00  0.00            
ATOM    199 HG21 VAL X  12      20.091   8.073  17.395  0.00  0.00            
ATOM    200 HG22 VAL X  12      18.650   7.331  18.182  0.00  0.00            
ATOM    201 HG23 VAL X  12      20.097   7.550  19.168  0.00  0.00            
ATOM    202  C   VAL X  12      20.300   6.187  15.095  0.00  0.00            
ATOM    203  O   VAL X  12      21.173   5.607  14.447  0.00  0.00            
ATOM    204  N   ALA X  13      19.915   7.415  14.927  0.00  0.00            
ATOM    205  H   ALA X  13      19.031   7.676  15.339  0.00  0.00            
ATOM    206  CA  ALA X  13      20.419   8.220  13.803  0.00  0.00            
ATOM    207  HA  ALA X  13      21.346   7.766  13.454  0.00  0.00            
ATOM    208  CB  ALA X  13      19.364   8.136  12.665  0.00  0.00            
ATOM    209  HB1 ALA X  13      19.178   7.132  12.284  0.00  0.00            
ATOM    210  HB2 ALA X  13      18.399   8.547  12.962  0.00  0.00            
ATOM    211  HB3 ALA X  13      19.724   8.793  11.874  0.00  0.00            
ATOM    212  C   ALA X  13      20.685   9.699  14.168  0.00  0.00            
ATOM    213  O   ALA X  13      21.241  10.427  13.347  0.00  0.00            
ATOM    214  N   GLY X  14      20.386  10.168  15.380  0.00  0.00            
ATOM    215  H   GLY X  14      19.892   9.639  16.084  0.00  0.00            
ATOM    216  CA  GLY X  14      20.706  11.566  15.790  0.00  0.00            
ATOM    217  HA2 GLY X  14      21.752  11.838  15.647  0.00  0.00            
ATOM    218  HA3 GLY X  14      20.149  12.297  15.204  0.00  0.00            
ATOM    219  C   GLY X  14      20.381  11.868  17.233  0.00  0.00            
ATOM    220  O   GLY X  14      19.896  10.905  17.906  0.00  0.00            
ATOM    221  N   TYR X  15      20.377  13.175  17.628  0.00  0.00            
ATOM    222  H   TYR X  15      20.787  13.877  17.029  0.00  0.00            
ATOM    223  CA  TYR X  15      19.679  13.558  18.877  0.00  0.00            
ATOM    224  HA  TYR X  15      18.798  12.943  19.062  0.00  0.00            
ATOM    225  CB  TYR X  15      20.600  13.366  20.075  0.00  0.00            
ATOM    226  HB2 TYR X  15      19.965  13.004  20.884  0.00  0.00            
ATOM    227  HB3 TYR X  15      21.352  12.619  19.820  0.00  0.00            
ATOM    228  CG  TYR X  15      21.344  14.632  20.612  0.00  0.00            
ATOM    229  CD1 TYR X  15      20.940  15.199  21.820  0.00  0.00            
ATOM    230  HD1 TYR X  15      20.355  14.692  22.573  0.00  0.00            
ATOM    231  CE1 TYR X  15      21.548  16.395  22.186  0.00  0.00            
ATOM    232  HE1 TYR X  15      21.327  16.780  23.170  0.00  0.00            
ATOM    233  CZ  TYR X  15      22.392  17.099  21.349  0.00  0.00            
ATOM    234  OH  TYR X  15      22.740  18.336  21.715  0.00  0.00            
ATOM    235  HH  TYR X  15      22.361  18.469  22.587  0.00  0.00            
ATOM    236  CE2 TYR X  15      22.885  16.535  20.198  0.00  0.00            
ATOM    237  HE2 TYR X  15      23.531  17.102  19.544  0.00  0.00            
ATOM    238  CD2 TYR X  15      22.267  15.315  19.758  0.00  0.00            
ATOM    239  HD2 TYR X  15      22.491  14.935  18.773  0.00  0.00            
ATOM    240  C   TYR X  15      19.145  14.974  18.831  0.00  0.00            
ATOM    241  O   TYR X  15      19.515  15.797  18.002  0.00  0.00            
ATOM    242  N   ILE X  16      18.259  15.384  19.778  0.00  0.00            
ATOM    243  H   ILE X  16      17.965  14.770  20.524  0.00  0.00            
ATOM    244  CA  ILE X  16      17.612  16.695  19.954  0.00  0.00            
ATOM    245  HA  ILE X  16      18.159  17.481  19.433  0.00  0.00            
ATOM    246  CB  ILE X  16      16.205  16.607  19.288  0.00  0.00            
ATOM    247  HB  ILE X  16      16.420  16.100  18.347  0.00  0.00            
ATOM    248  CG2 ILE X  16      15.137  15.685  20.053  0.00  0.00            
ATOM    249 HG21 ILE X  16      15.572  14.689  19.972  0.00  0.00            
ATOM    250 HG22 ILE X  16      14.945  16.007  21.076  0.00  0.00            
ATOM    251 HG23 ILE X  16      14.206  15.594  19.494  0.00  0.00            
ATOM    252  CG1 ILE X  16      15.443  17.917  19.067  0.00  0.00            
ATOM    253 HG12 ILE X  16      14.876  18.207  19.952  0.00  0.00            
ATOM    254 HG13 ILE X  16      16.190  18.690  18.883  0.00  0.00            
ATOM    255  CD1 ILE X  16      14.645  18.018  17.802  0.00  0.00            
ATOM    256 HD11 ILE X  16      13.808  17.320  17.808  0.00  0.00            
ATOM    257 HD12 ILE X  16      14.319  19.058  17.770  0.00  0.00            
ATOM    258 HD13 ILE X  16      15.288  17.684  16.988  0.00  0.00            
ATOM    259  C   ILE X  16      17.471  17.183  21.399  0.00  0.00            
ATOM    260  O   ILE X  16      17.261  16.353  22.297  0.00  0.00            
ATOM    261  N   GLU X  17      17.416  18.512  21.636  0.00  0.00            
ATOM    262  H   GLU X  17      17.542  19.126  20.845  0.00  0.00            
ATOM    263  CA  GLU X  17      17.698  19.097  22.922  0.00  0.00            
ATOM    264  HA  GLU X  17      17.296  18.507  23.746  0.00  0.00            
ATOM    265  CB  GLU X  17      19.229  19.056  23.088  0.00  0.00            
ATOM    266  HB2 GLU X  17      19.403  18.046  23.460  0.00  0.00            
ATOM    267  HB3 GLU X  17      19.779  19.341  22.191  0.00  0.00            
ATOM    268  CG  GLU X  17      19.739  20.034  24.188  0.00  0.00            
ATOM    269  HG2 GLU X  17      19.919  21.036  23.799  0.00  0.00            
ATOM    270  HG3 GLU X  17      18.916  19.921  24.894  0.00  0.00            
ATOM    271  CD  GLU X  17      21.041  19.644  24.882  0.00  0.00            
ATOM    272  OE1 GLU X  17      21.162  19.743  26.131  0.00  0.00            
ATOM    273  OE2 GLU X  17      21.986  19.148  24.215  0.00  0.00            
ATOM    274  C   GLU X  17      17.053  20.508  23.016  0.00  0.00            
ATOM    275  O   GLU X  17      17.286  21.387  22.292  0.00  0.00            
ATOM    276  N   ILE X  18      16.147  20.616  23.956  0.00  0.00            
ATOM    277  H   ILE X  18      16.041  19.774  24.504  0.00  0.00            
ATOM    278  CA  ILE X  18      15.489  21.837  24.386  0.00  0.00            
ATOM    279  HA  ILE X  18      15.900  22.673  23.821  0.00  0.00            
ATOM    280  CB  ILE X  18      13.940  21.758  24.034  0.00  0.00            
ATOM    281  HB  ILE X  18      13.535  20.953  24.647  0.00  0.00            
ATOM    282  CG2 ILE X  18      13.157  22.976  24.630  0.00  0.00            
ATOM    283 HG21 ILE X  18      13.147  22.884  25.716  0.00  0.00            
ATOM    284 HG22 ILE X  18      13.502  23.926  24.220  0.00  0.00            
ATOM    285 HG23 ILE X  18      12.102  23.003  24.357  0.00  0.00            
ATOM    286  CG1 ILE X  18      13.713  21.617  22.469  0.00  0.00            
ATOM    287 HG12 ILE X  18      12.786  22.170  22.320  0.00  0.00            
ATOM    288 HG13 ILE X  18      14.474  22.119  21.870  0.00  0.00            
ATOM    289  CD1 ILE X  18      13.671  20.192  21.903  0.00  0.00            
ATOM    290 HD11 ILE X  18      13.830  20.246  20.826  0.00  0.00            
ATOM    291 HD12 ILE X  18      14.367  19.562  22.456  0.00  0.00            
ATOM    292 HD13 ILE X  18      12.640  19.842  21.965  0.00  0.00            
ATOM    293  C   ILE X  18      15.849  21.982  25.865  0.00  0.00            
ATOM    294  O   ILE X  18      15.246  21.366  26.718  0.00  0.00            
ATOM    295  N   PRO X  19      16.875  22.798  26.179  0.00  0.00            
ATOM    296  CD  PRO X  19      17.924  23.327  25.278  0.00  0.00            
ATOM    297  HD2 PRO X  19      17.592  24.321  24.978  0.00  0.00            
ATOM    298  HD3 PRO X  19      18.052  22.763  24.354  0.00  0.00            
ATOM    299  CG  PRO X  19      19.242  23.391  26.090  0.00  0.00            
ATOM    300  HG2 PRO X  19      19.886  24.243  25.870  0.00  0.00            
ATOM    301  HG3 PRO X  19      19.757  22.438  25.974  0.00  0.00            
ATOM    302  CB  PRO X  19      18.701  23.587  27.538  0.00  0.00            
ATOM    303  HB2 PRO X  19      18.607  24.649  27.764  0.00  0.00            
ATOM    304  HB3 PRO X  19      19.281  23.130  28.340  0.00  0.00            
ATOM    305  CA  PRO X  19      17.324  22.929  27.533  0.00  0.00            
ATOM    306  HA  PRO X  19      17.452  21.955  28.006  0.00  0.00            
ATOM    307  C   PRO X  19      16.245  23.609  28.415  0.00  0.00            
ATOM    308  O   PRO X  19      16.325  23.387  29.624  0.00  0.00            
ATOM    309  N   ASP X  20      15.384  24.475  27.857  0.00  0.00            
ATOM    310  H   ASP X  20      15.609  24.834  26.940  0.00  0.00            
ATOM    311  CA  ASP X  20      14.291  25.011  28.622  0.00  0.00            
ATOM    312  HA  ASP X  20      14.747  25.626  29.398  0.00  0.00            
ATOM    313  CB  ASP X  20      13.450  25.883  27.763  0.00  0.00            
ATOM    314  HB2 ASP X  20      13.547  25.533  26.736  0.00  0.00            
ATOM    315  HB3 ASP X  20      12.398  25.903  28.048  0.00  0.00            
ATOM    316  CG  ASP X  20      13.939  27.398  27.767  0.00  0.00            
ATOM    317  OD1 ASP X  20      13.411  28.155  26.908  0.00  0.00            
ATOM    318  OD2 ASP X  20      14.699  27.858  28.672  0.00  0.00            
ATOM    319  C   ASP X  20      13.337  23.981  29.224  0.00  0.00            
ATOM    320  O   ASP X  20      12.811  24.125  30.283  0.00  0.00            
ATOM    321  N   ALA X  21      13.110  22.889  28.491  0.00  0.00            
ATOM    322  H   ALA X  21      13.536  22.947  27.577  0.00  0.00            
ATOM    323  CA  ALA X  21      12.365  21.672  28.818  0.00  0.00            
ATOM    324  HA  ALA X  21      11.791  21.917  29.712  0.00  0.00            
ATOM    325  CB  ALA X  21      11.349  21.504  27.722  0.00  0.00            
ATOM    326  HB1 ALA X  21      11.820  21.049  26.850  0.00  0.00            
ATOM    327  HB2 ALA X  21      10.552  20.885  28.135  0.00  0.00            
ATOM    328  HB3 ALA X  21      11.015  22.507  27.458  0.00  0.00            
ATOM    329  C   ALA X  21      13.157  20.445  29.264  0.00  0.00            
ATOM    330  O   ALA X  21      12.637  19.343  29.482  0.00  0.00            
ATOM    331  N   ASP X  22      14.496  20.611  29.460  0.00  0.00            
ATOM    332  H   ASP X  22      14.857  21.514  29.187  0.00  0.00            
ATOM    333  CA  ASP X  22      15.474  19.631  29.868  0.00  0.00            
ATOM    334  HA  ASP X  22      16.458  20.099  29.849  0.00  0.00            
ATOM    335  CB  ASP X  22      15.371  19.295  31.342  0.00  0.00            
ATOM    336  HB2 ASP X  22      14.561  18.590  31.528  0.00  0.00            
ATOM    337  HB3 ASP X  22      16.305  18.756  31.502  0.00  0.00            
ATOM    338  CG  ASP X  22      15.163  20.522  32.226  0.00  0.00            
ATOM    339  OD1 ASP X  22      16.130  21.071  32.862  0.00  0.00            
ATOM    340  OD2 ASP X  22      13.967  20.944  32.165  0.00  0.00            
ATOM    341  C   ASP X  22      15.615  18.366  28.973  0.00  0.00            
ATOM    342  O   ASP X  22      16.286  17.404  29.388  0.00  0.00            
ATOM    343  N   ILE X  23      15.104  18.465  27.736  0.00  0.00            
ATOM    344  H   ILE X  23      14.717  19.374  27.525  0.00  0.00            
ATOM    345  CA  ILE X  23      15.112  17.366  26.739  0.00  0.00            
ATOM    346  HA  ILE X  23      14.758  16.464  27.239  0.00  0.00            
ATOM    347  CB  ILE X  23      14.178  17.758  25.545  0.00  0.00            
ATOM    348  HB  ILE X  23      14.456  18.710  25.092  0.00  0.00            
ATOM    349  CG2 ILE X  23      14.101  16.671  24.505  0.00  0.00            
ATOM    350 HG21 ILE X  23      13.616  15.781  24.907  0.00  0.00            
ATOM    351 HG22 ILE X  23      13.415  16.967  23.711  0.00  0.00            
ATOM    352 HG23 ILE X  23      15.100  16.385  24.177  0.00  0.00            
ATOM    353  CG1 ILE X  23      12.736  17.913  26.122  0.00  0.00            
ATOM    354 HG12 ILE X  23      12.379  17.011  26.619  0.00  0.00            
ATOM    355 HG13 ILE X  23      12.763  18.670  26.905  0.00  0.00            
ATOM    356  CD1 ILE X  23      11.684  18.309  25.102  0.00  0.00            
ATOM    357 HD11 ILE X  23      11.542  17.502  24.383  0.00  0.00            
ATOM    358 HD12 ILE X  23      10.781  18.445  25.697  0.00  0.00            
ATOM    359 HD13 ILE X  23      11.816  19.303  24.674  0.00  0.00            
ATOM    360  C   ILE X  23      16.481  17.069  26.262  0.00  0.00            
ATOM    361  O   ILE X  23      17.241  17.992  26.120  0.00  0.00            
ATOM    362  N   LYS X  24      16.787  15.765  26.061  0.00  0.00            
ATOM    363  H   LYS X  24      16.114  15.095  26.406  0.00  0.00            
ATOM    364  CA  LYS X  24      18.143  15.251  25.666  0.00  0.00            
ATOM    365  HA  LYS X  24      18.547  16.038  25.029  0.00  0.00            
ATOM    366  CB  LYS X  24      18.936  15.100  26.932  0.00  0.00            
ATOM    367  HB2 LYS X  24      18.829  15.965  27.586  0.00  0.00            
ATOM    368  HB3 LYS X  24      18.601  14.200  27.446  0.00  0.00            
ATOM    369  CG  LYS X  24      20.449  14.941  26.678  0.00  0.00            
ATOM    370  HG2 LYS X  24      20.791  14.540  27.632  0.00  0.00            
ATOM    371  HG3 LYS X  24      20.690  14.172  25.944  0.00  0.00            
ATOM    372  CD  LYS X  24      21.304  16.220  26.381  0.00  0.00            
ATOM    373  HD2 LYS X  24      20.682  16.829  25.726  0.00  0.00            
ATOM    374  HD3 LYS X  24      21.445  16.787  27.301  0.00  0.00            
ATOM    375  CE  LYS X  24      22.646  16.000  25.829  0.00  0.00            
ATOM    376  HE2 LYS X  24      23.301  15.395  26.455  0.00  0.00            
ATOM    377  HE3 LYS X  24      22.541  15.403  24.923  0.00  0.00            
ATOM    378  NZ  LYS X  24      23.370  17.202  25.533  0.00  0.00            
ATOM    379  HZ1 LYS X  24      22.862  17.914  25.028  0.00  0.00            
ATOM    380  HZ2 LYS X  24      23.602  17.695  26.384  0.00  0.00            
ATOM    381  HZ3 LYS X  24      24.245  17.016  25.065  0.00  0.00            
ATOM    382  C   LYS X  24      17.955  13.966  24.879  0.00  0.00            
ATOM    383  O   LYS X  24      18.540  12.893  25.221  0.00  0.00            
ATOM    384  N   GLU X  25      16.948  13.976  24.009  0.00  0.00            
ATOM    385  H   GLU X  25      16.838  14.852  23.520  0.00  0.00            
ATOM    386  CA  GLU X  25      16.325  12.739  23.483  0.00  0.00            
ATOM    387  HA  GLU X  25      16.386  11.955  24.237  0.00  0.00            
ATOM    388  CB  GLU X  25      14.835  12.951  23.227  0.00  0.00            
ATOM    389  HB2 GLU X  25      14.467  13.625  24.001  0.00  0.00            
ATOM    390  HB3 GLU X  25      14.681  13.493  22.294  0.00  0.00            
ATOM    391  CG  GLU X  25      13.992  11.619  23.327  0.00  0.00            
ATOM    392  HG2 GLU X  25      12.965  11.808  23.015  0.00  0.00            
ATOM    393  HG3 GLU X  25      14.314  10.995  22.494  0.00  0.00            
ATOM    394  CD  GLU X  25      13.908  11.015  24.731  0.00  0.00            
ATOM    395  OE1 GLU X  25      13.446   9.863  24.740  0.00  0.00            
ATOM    396  OE2 GLU X  25      14.129  11.690  25.782  0.00  0.00            
ATOM    397  C   GLU X  25      17.079  12.326  22.153  0.00  0.00            
ATOM    398  O   GLU X  25      17.518  13.235  21.435  0.00  0.00            
ATOM    399  N   PRO X  26      17.096  11.003  21.864  0.00  0.00            
ATOM    400  CD  PRO X  26      16.913   9.884  22.778  0.00  0.00            
ATOM    401  HD2 PRO X  26      15.934   9.918  23.256  0.00  0.00            
ATOM    402  HD3 PRO X  26      17.638  10.008  23.582  0.00  0.00            
ATOM    403  CG  PRO X  26      17.052   8.671  22.036  0.00  0.00            
ATOM    404  HG2 PRO X  26      16.094   8.468  21.557  0.00  0.00            
ATOM    405  HG3 PRO X  26      17.363   7.815  22.636  0.00  0.00            
ATOM    406  CB  PRO X  26      18.122   9.036  21.024  0.00  0.00            
ATOM    407  HB2 PRO X  26      18.161   8.368  20.164  0.00  0.00            
ATOM    408  HB3 PRO X  26      19.087   9.018  21.531  0.00  0.00            
ATOM    409  CA  PRO X  26      17.646  10.435  20.572  0.00  0.00            
ATOM    410  HA  PRO X  26      18.543  10.951  20.230  0.00  0.00            
ATOM    411  C   PRO X  26      16.619  10.479  19.381  0.00  0.00            
ATOM    412  O   PRO X  26      15.446  10.505  19.612  0.00  0.00            
ATOM    413  N   VAL X  27      17.106  10.426  18.155  0.00  0.00            
ATOM    414  H   VAL X  27      18.104  10.546  18.057  0.00  0.00            
ATOM    415  CA  VAL X  27      16.315  10.416  16.922  0.00  0.00            
ATOM    416  HA  VAL X  27      15.236  10.509  17.044  0.00  0.00            
ATOM    417  CB  VAL X  27      16.761  11.575  16.055  0.00  0.00            
ATOM    418  HB  VAL X  27      17.715  11.278  15.621  0.00  0.00            
ATOM    419  CG1 VAL X  27      15.711  11.692  14.887  0.00  0.00            
ATOM    420 HG11 VAL X  27      14.732  11.746  15.363  0.00  0.00            
ATOM    421 HG12 VAL X  27      15.911  12.598  14.315  0.00  0.00            
ATOM    422 HG13 VAL X  27      15.783  10.838  14.214  0.00  0.00            
ATOM    423  CG2 VAL X  27      16.905  13.046  16.637  0.00  0.00            
ATOM    424 HG21 VAL X  27      15.899  13.448  16.759  0.00  0.00            
ATOM    425 HG22 VAL X  27      17.438  12.932  17.581  0.00  0.00            
ATOM    426 HG23 VAL X  27      17.553  13.629  15.983  0.00  0.00            
ATOM    427  C   VAL X  27      16.587   9.145  16.123  0.00  0.00            
ATOM    428  O   VAL X  27      17.752   8.801  15.880  0.00  0.00            
ATOM    429  N   TYR X  28      15.527   8.476  15.586  0.00  0.00            
ATOM    430  H   TYR X  28      14.612   8.813  15.848  0.00  0.00            
ATOM    431  CA  TYR X  28      15.544   7.235  14.851  0.00  0.00            
ATOM    432  HA  TYR X  28      16.587   6.956  14.702  0.00  0.00            
ATOM    433  CB  TYR X  28      14.860   6.133  15.652  0.00  0.00            
ATOM    434  HB2 TYR X  28      13.854   6.499  15.853  0.00  0.00            
ATOM    435  HB3 TYR X  28      14.827   5.165  15.152  0.00  0.00            
ATOM    436  CG  TYR X  28      15.540   5.840  16.960  0.00  0.00            
ATOM    437  CD1 TYR X  28      15.432   6.719  18.052  0.00  0.00            
ATOM    438  HD1 TYR X  28      14.904   7.661  18.027  0.00  0.00            
ATOM    439  CE1 TYR X  28      16.285   6.516  19.148  0.00  0.00            
ATOM    440  HE1 TYR X  28      16.229   7.171  20.005  0.00  0.00            
ATOM    441  CZ  TYR X  28      17.143   5.378  19.202  0.00  0.00            
ATOM    442  OH  TYR X  28      17.989   5.147  20.323  0.00  0.00            
ATOM    443  HH  TYR X  28      18.467   4.318  20.255  0.00  0.00            
ATOM    444  CE2 TYR X  28      17.125   4.428  18.179  0.00  0.00            
ATOM    445  HE2 TYR X  28      17.693   3.525  18.348  0.00  0.00            
ATOM    446  CD2 TYR X  28      16.313   4.672  17.068  0.00  0.00            
ATOM    447  HD2 TYR X  28      16.336   4.003  16.221  0.00  0.00            
ATOM    448  C   TYR X  28      14.871   7.315  13.491  0.00  0.00            
ATOM    449  O   TYR X  28      14.033   8.238  13.336  0.00  0.00            
ATOM    450  N   PRO X  29      15.168   6.444  12.531  0.00  0.00            
ATOM    451  CD  PRO X  29      16.113   5.312  12.624  0.00  0.00            
ATOM    452  HD2 PRO X  29      15.763   4.568  13.339  0.00  0.00            
ATOM    453  HD3 PRO X  29      17.115   5.685  12.837  0.00  0.00            
ATOM    454  CG  PRO X  29      16.226   4.648  11.242  0.00  0.00            
ATOM    455  HG2 PRO X  29      16.497   3.595  11.168  0.00  0.00            
ATOM    456  HG3 PRO X  29      17.030   5.116  10.674  0.00  0.00            
ATOM    457  CB  PRO X  29      14.884   4.985  10.551  0.00  0.00            
ATOM    458  HB2 PRO X  29      14.089   4.240  10.546  0.00  0.00            
ATOM    459  HB3 PRO X  29      15.027   4.969   9.471  0.00  0.00            
ATOM    460  CA  PRO X  29      14.509   6.364  11.162  0.00  0.00            
ATOM    461  HA  PRO X  29      14.980   7.145  10.565  0.00  0.00            
ATOM    462  C   PRO X  29      12.934   6.442  11.113  0.00  0.00            
ATOM    463  O   PRO X  29      12.093   5.762  11.720  0.00  0.00            
ATOM    464  N   GLY X  30      12.442   7.404  10.302  0.00  0.00            
ATOM    465  H   GLY X  30      13.090   7.878   9.689  0.00  0.00            
ATOM    466  CA  GLY X  30      11.061   7.642  10.085  0.00  0.00            
ATOM    467  HA2 GLY X  30      10.489   7.621  11.013  0.00  0.00            
ATOM    468  HA3 GLY X  30      11.022   8.616   9.597  0.00  0.00            
ATOM    469  C   GLY X  30      10.460   6.582   9.105  0.00  0.00            
ATOM    470  O   GLY X  30      11.256   5.881   8.394  0.00  0.00            
ATOM    471  N   PRO X  31       9.107   6.398   9.060  0.00  0.00            
ATOM    472  CD  PRO X  31       8.470   5.375   8.328  0.00  0.00            
ATOM    473  HD2 PRO X  31       8.750   4.402   8.731  0.00  0.00            
ATOM    474  HD3 PRO X  31       8.687   5.398   7.260  0.00  0.00            
ATOM    475  CG  PRO X  31       6.981   5.508   8.590  0.00  0.00            
ATOM    476  HG2 PRO X  31       6.788   4.878   9.458  0.00  0.00            
ATOM    477  HG3 PRO X  31       6.238   5.226   7.844  0.00  0.00            
ATOM    478  CB  PRO X  31       6.747   6.925   9.055  0.00  0.00            
ATOM    479  HB2 PRO X  31       5.895   6.878   9.734  0.00  0.00            
ATOM    480  HB3 PRO X  31       6.577   7.674   8.281  0.00  0.00            
ATOM    481  CA  PRO X  31       8.077   7.211   9.786  0.00  0.00            
ATOM    482  HA  PRO X  31       8.276   8.278   9.684  0.00  0.00            
ATOM    483  C   PRO X  31       8.060   6.958  11.341  0.00  0.00            
ATOM    484  O   PRO X  31       8.293   5.773  11.680  0.00  0.00            
ATOM    485  N   ALA X  32       7.636   8.006  12.094  0.00  0.00            
ATOM    486  H   ALA X  32       7.425   8.807  11.516  0.00  0.00            
ATOM    487  CA  ALA X  32       7.528   8.114  13.566  0.00  0.00            
ATOM    488  HA  ALA X  32       8.445   7.726  14.009  0.00  0.00            
ATOM    489  CB  ALA X  32       7.334   9.570  13.841  0.00  0.00            
ATOM    490  HB1 ALA X  32       8.140  10.253  13.570  0.00  0.00            
ATOM    491  HB2 ALA X  32       6.431   9.911  13.335  0.00  0.00            
ATOM    492  HB3 ALA X  32       7.193   9.637  14.920  0.00  0.00            
ATOM    493  C   ALA X  32       6.305   7.334  14.141  0.00  0.00            
ATOM    494  O   ALA X  32       5.447   7.858  14.801  0.00  0.00            
ATOM    495  N   THR X  33       6.338   6.049  13.865  0.00  0.00            
ATOM    496  H   THR X  33       7.118   5.703  13.325  0.00  0.00            
ATOM    497  CA  THR X  33       5.439   5.007  14.417  0.00  0.00            
ATOM    498  HA  THR X  33       4.389   5.298  14.430  0.00  0.00            
ATOM    499  CB  THR X  33       5.417   3.732  13.589  0.00  0.00            
ATOM    500  HB  THR X  33       4.719   3.099  14.137  0.00  0.00            
ATOM    501  CG2 THR X  33       4.862   3.916  12.154  0.00  0.00            
ATOM    502 HG21 THR X  33       3.857   4.327  12.248  0.00  0.00            
ATOM    503 HG22 THR X  33       5.506   4.668  11.698  0.00  0.00            
ATOM    504 HG23 THR X  33       4.968   3.005  11.565  0.00  0.00            
ATOM    505  OG1 THR X  33       6.702   3.254  13.550  0.00  0.00            
ATOM    506  HG1 THR X  33       6.664   2.352  13.878  0.00  0.00            
ATOM    507  C   THR X  33       5.723   4.694  15.893  0.00  0.00            
ATOM    508  O   THR X  33       6.810   5.071  16.411  0.00  0.00            
ATOM    509  N   ARG X  34       4.911   3.944  16.620  0.00  0.00            
ATOM    510  H   ARG X  34       4.170   3.361  16.256  0.00  0.00            
ATOM    511  CA  ARG X  34       5.051   3.730  18.035  0.00  0.00            
ATOM    512  HA  ARG X  34       4.973   4.716  18.494  0.00  0.00            
ATOM    513  CB  ARG X  34       3.766   2.946  18.450  0.00  0.00            
ATOM    514  HB2 ARG X  34       2.908   3.383  17.939  0.00  0.00            
ATOM    515  HB3 ARG X  34       3.925   2.000  17.933  0.00  0.00            
ATOM    516  CG  ARG X  34       3.523   2.684  19.930  0.00  0.00            
ATOM    517  HG2 ARG X  34       2.632   2.056  19.924  0.00  0.00            
ATOM    518  HG3 ARG X  34       4.378   2.242  20.441  0.00  0.00            
ATOM    519  CD  ARG X  34       3.204   4.106  20.593  0.00  0.00            
ATOM    520  HD2 ARG X  34       2.790   4.688  19.769  0.00  0.00            
ATOM    521  HD3 ARG X  34       2.347   4.031  21.262  0.00  0.00            
ATOM    522  NE  ARG X  34       4.366   4.700  21.229  0.00  0.00            
ATOM    523  HE  ARG X  34       5.210   4.146  21.277  0.00  0.00            
ATOM    524  CZ  ARG X  34       4.358   5.808  21.963  0.00  0.00            
ATOM    525  NH1 ARG X  34       5.461   6.296  22.509  0.00  0.00            
ATOM    526 HH11 ARG X  34       6.325   5.782  22.409  0.00  0.00            
ATOM    527 HH12 ARG X  34       5.549   7.230  22.882  0.00  0.00            
ATOM    528  NH2 ARG X  34       3.285   6.526  22.065  0.00  0.00            
ATOM    529 HH21 ARG X  34       2.420   6.253  21.620  0.00  0.00            
ATOM    530 HH22 ARG X  34       3.383   7.484  22.368  0.00  0.00            
ATOM    531  C   ARG X  34       6.316   3.014  18.405  0.00  0.00            
ATOM    532  O   ARG X  34       6.915   3.525  19.333  0.00  0.00            
ATOM    533  N   GLU X  35       6.788   2.006  17.741  0.00  0.00            
ATOM    534  H   GLU X  35       6.356   1.720  16.874  0.00  0.00            
ATOM    535  CA  GLU X  35       8.112   1.442  18.124  0.00  0.00            
ATOM    536  HA  GLU X  35       7.972   1.238  19.186  0.00  0.00            
ATOM    537  CB  GLU X  35       8.281   0.060  17.384  0.00  0.00            
ATOM    538  HB2 GLU X  35       9.136  -0.416  17.863  0.00  0.00            
ATOM    539  HB3 GLU X  35       7.400  -0.539  17.613  0.00  0.00            
ATOM    540  CG  GLU X  35       8.524   0.026  15.841  0.00  0.00            
ATOM    541  HG2 GLU X  35       9.403   0.639  15.645  0.00  0.00            
ATOM    542  HG3 GLU X  35       8.777  -0.975  15.492  0.00  0.00            
ATOM    543  CD  GLU X  35       7.358   0.467  14.917  0.00  0.00            
ATOM    544  OE1 GLU X  35       7.666   0.626  13.737  0.00  0.00            
ATOM    545  OE2 GLU X  35       6.133   0.547  15.319  0.00  0.00            
ATOM    546  C   GLU X  35       9.311   2.441  17.964  0.00  0.00            
ATOM    547  O   GLU X  35      10.237   2.351  18.761  0.00  0.00            
ATOM    548  N   GLN X  36       9.234   3.382  17.091  0.00  0.00            
ATOM    549  H   GLN X  36       8.367   3.512  16.589  0.00  0.00            
ATOM    550  CA  GLN X  36      10.239   4.406  16.930  0.00  0.00            
ATOM    551  HA  GLN X  36      11.218   3.929  16.974  0.00  0.00            
ATOM    552  CB  GLN X  36      10.119   5.129  15.544  0.00  0.00            
ATOM    553  HB2 GLN X  36       9.234   5.765  15.511  0.00  0.00            
ATOM    554  HB3 GLN X  36      10.956   5.799  15.351  0.00  0.00            
ATOM    555  CG  GLN X  36      10.151   4.023  14.410  0.00  0.00            
ATOM    556  HG2 GLN X  36       9.341   3.312  14.572  0.00  0.00            
ATOM    557  HG3 GLN X  36      10.134   4.634  13.508  0.00  0.00            
ATOM    558  CD  GLN X  36      11.481   3.266  14.455  0.00  0.00            
ATOM    559  OE1 GLN X  36      11.628   2.202  14.981  0.00  0.00            
ATOM    560  NE2 GLN X  36      12.598   3.808  14.094  0.00  0.00            
ATOM    561 HE21 GLN X  36      13.408   3.242  14.303  0.00  0.00            
ATOM    562 HE22 GLN X  36      12.434   4.550  13.429  0.00  0.00            
ATOM    563  C   GLN X  36       9.996   5.494  17.981  0.00  0.00            
ATOM    564  O   GLN X  36      10.950   5.987  18.606  0.00  0.00            
ATOM    565  N   LEU X  37       8.757   5.920  18.218  0.00  0.00            
ATOM    566  H   LEU X  37       8.053   5.647  17.547  0.00  0.00            
ATOM    567  CA  LEU X  37       8.354   6.775  19.350  0.00  0.00            
ATOM    568  HA  LEU X  37       8.839   7.733  19.164  0.00  0.00            
ATOM    569  CB  LEU X  37       6.862   7.096  19.292  0.00  0.00            
ATOM    570  HB2 LEU X  37       6.237   6.203  19.315  0.00  0.00            
ATOM    571  HB3 LEU X  37       6.620   7.586  20.235  0.00  0.00            
ATOM    572  CG  LEU X  37       6.450   7.924  18.086  0.00  0.00            
ATOM    573  HG  LEU X  37       6.802   7.497  17.147  0.00  0.00            
ATOM    574  CD1 LEU X  37       4.914   8.042  17.947  0.00  0.00            
ATOM    575 HD11 LEU X  37       4.687   8.569  17.020  0.00  0.00            
ATOM    576 HD12 LEU X  37       4.428   7.066  17.929  0.00  0.00            
ATOM    577 HD13 LEU X  37       4.526   8.598  18.800  0.00  0.00            
ATOM    578  CD2 LEU X  37       6.952   9.359  18.255  0.00  0.00            
ATOM    579 HD21 LEU X  37       8.036   9.385  18.144  0.00  0.00            
ATOM    580 HD22 LEU X  37       6.630  10.063  17.488  0.00  0.00            
ATOM    581 HD23 LEU X  37       6.510   9.871  19.110  0.00  0.00            
ATOM    582  C   LEU X  37       8.721   6.228  20.744  0.00  0.00            
ATOM    583  O   LEU X  37       8.781   7.046  21.662  0.00  0.00            
ATOM    584  N   ASN X  38       8.856   4.881  20.853  0.00  0.00            
ATOM    585  H   ASN X  38       8.639   4.357  20.017  0.00  0.00            
ATOM    586  CA  ASN X  38       9.323   4.143  22.033  0.00  0.00            
ATOM    587  HA  ASN X  38       8.904   4.634  22.912  0.00  0.00            
ATOM    588  CB  ASN X  38       8.813   2.660  21.902  0.00  0.00            
ATOM    589  HB2 ASN X  38       9.105   2.242  20.939  0.00  0.00            
ATOM    590  HB3 ASN X  38       9.270   2.202  22.780  0.00  0.00            
ATOM    591  CG  ASN X  38       7.291   2.517  22.207  0.00  0.00            
ATOM    592  OD1 ASN X  38       6.591   3.366  22.713  0.00  0.00            
ATOM    593  ND2 ASN X  38       6.669   1.382  21.917  0.00  0.00            
ATOM    594 HD21 ASN X  38       5.676   1.369  22.102  0.00  0.00            
ATOM    595 HD22 ASN X  38       7.204   0.542  21.746  0.00  0.00            
ATOM    596  C   ASN X  38      10.905   4.219  22.139  0.00  0.00            
ATOM    597  O   ASN X  38      11.395   4.188  23.299  0.00  0.00            
ATOM    598  N   ARG X  39      11.697   4.309  21.066  0.00  0.00            
ATOM    599  H   ARG X  39      11.212   4.405  20.185  0.00  0.00            
ATOM    600  CA  ARG X  39      13.147   4.476  21.055  0.00  0.00            
ATOM    601  HA  ARG X  39      13.541   3.791  21.806  0.00  0.00            
ATOM    602  CB  ARG X  39      13.535   3.974  19.665  0.00  0.00            
ATOM    603  HB2 ARG X  39      12.930   4.501  18.927  0.00  0.00            
ATOM    604  HB3 ARG X  39      14.570   4.245  19.459  0.00  0.00            
ATOM    605  CG  ARG X  39      13.360   2.416  19.487  0.00  0.00            
ATOM    606  HG2 ARG X  39      14.207   1.970  20.009  0.00  0.00            
ATOM    607  HG3 ARG X  39      12.515   2.049  20.070  0.00  0.00            
ATOM    608  CD  ARG X  39      13.323   1.790  18.166  0.00  0.00            
ATOM    609  HD2 ARG X  39      12.638   2.411  17.588  0.00  0.00            
ATOM    610  HD3 ARG X  39      14.262   1.772  17.613  0.00  0.00            
ATOM    611  NE  ARG X  39      12.873   0.389  18.245  0.00  0.00            
ATOM    612  HE  ARG X  39      12.932  -0.023  19.165  0.00  0.00            
ATOM    613  CZ  ARG X  39      12.467  -0.443  17.320  0.00  0.00            
ATOM    614  NH1 ARG X  39      12.424  -0.139  16.054  0.00  0.00            
ATOM    615 HH11 ARG X  39      12.524   0.831  15.794  0.00  0.00            
ATOM    616 HH12 ARG X  39      11.922  -0.780  15.456  0.00  0.00            
ATOM    617  NH2 ARG X  39      12.062  -1.648  17.658  0.00  0.00            
ATOM    618 HH21 ARG X  39      12.373  -2.038  18.537  0.00  0.00            
ATOM    619 HH22 ARG X  39      11.808  -2.354  16.982  0.00  0.00            
ATOM    620  C   ARG X  39      13.629   5.891  21.368  0.00  0.00            
ATOM    621  O   ARG X  39      14.472   6.120  22.230  0.00  0.00            
ATOM    622  N   GLY X  40      13.075   6.943  20.696  0.00  0.00            
ATOM    623  H   GLY X  40      12.542   6.743  19.862  0.00  0.00            
ATOM    624  CA  GLY X  40      13.228   8.305  21.094  0.00  0.00            
ATOM    625  HA2 GLY X  40      13.481   8.551  22.125  0.00  0.00            
ATOM    626  HA3 GLY X  40      14.186   8.531  20.627  0.00  0.00            
ATOM    627  C   GLY X  40      12.182   9.189  20.469  0.00  0.00            
ATOM    628  O   GLY X  40      11.014   8.865  20.428  0.00  0.00            
ATOM    629  N   VAL X  41      12.651  10.158  19.654  0.00  0.00            
ATOM    630  H   VAL X  41      13.641  10.348  19.705  0.00  0.00            
ATOM    631  CA  VAL X  41      11.956  10.878  18.551  0.00  0.00            
ATOM    632  HA  VAL X  41      10.891  10.731  18.728  0.00  0.00            
ATOM    633  CB  VAL X  41      12.181  12.394  18.622  0.00  0.00            
ATOM    634  HB  VAL X  41      11.321  12.805  18.093  0.00  0.00            
ATOM    635  CG1 VAL X  41      11.915  12.887  20.095  0.00  0.00            
ATOM    636 HG11 VAL X  41      12.833  12.897  20.682  0.00  0.00            
ATOM    637 HG12 VAL X  41      11.455  13.874  20.071  0.00  0.00            
ATOM    638 HG13 VAL X  41      11.149  12.326  20.630  0.00  0.00            
ATOM    639  CG2 VAL X  41      13.490  12.837  18.097  0.00  0.00            
ATOM    640 HG21 VAL X  41      13.422  13.925  18.113  0.00  0.00            
ATOM    641 HG22 VAL X  41      14.252  12.519  18.809  0.00  0.00            
ATOM    642 HG23 VAL X  41      13.672  12.491  17.080  0.00  0.00            
ATOM    643  C   VAL X  41      12.277  10.323  17.165  0.00  0.00            
ATOM    644  O   VAL X  41      13.193   9.515  16.901  0.00  0.00            
ATOM    645  N   SER X  42      11.448  10.637  16.237  0.00  0.00            
ATOM    646  H   SER X  42      10.769  11.359  16.429  0.00  0.00            
ATOM    647  CA  SER X  42      11.651  10.255  14.784  0.00  0.00            
ATOM    648  HA  SER X  42      12.721  10.284  14.580  0.00  0.00            
ATOM    649  CB  SER X  42      11.088   8.796  14.654  0.00  0.00            
ATOM    650  HB2 SER X  42      11.663   8.138  15.306  0.00  0.00            
ATOM    651  HB3 SER X  42      10.037   8.780  14.943  0.00  0.00            
ATOM    652  OG  SER X  42      11.289   8.244  13.381  0.00  0.00            
ATOM    653  HG  SER X  42      12.248   8.239  13.355  0.00  0.00            
ATOM    654  C   SER X  42      10.956  11.154  13.763  0.00  0.00            
ATOM    655  O   SER X  42      10.143  11.968  14.133  0.00  0.00            
ATOM    656  N   PHE X  43      11.401  11.119  12.544  0.00  0.00            
ATOM    657  H   PHE X  43      12.008  10.351  12.294  0.00  0.00            
ATOM    658  CA  PHE X  43      10.961  12.004  11.508  0.00  0.00            
ATOM    659  HA  PHE X  43      11.052  13.052  11.791  0.00  0.00            
ATOM    660  CB  PHE X  43      11.976  11.855  10.361  0.00  0.00            
ATOM    661  HB2 PHE X  43      11.772  10.934   9.815  0.00  0.00            
ATOM    662  HB3 PHE X  43      11.823  12.719   9.713  0.00  0.00            
ATOM    663  CG  PHE X  43      13.413  11.831  10.746  0.00  0.00            
ATOM    664  CD1 PHE X  43      14.048  10.595  10.913  0.00  0.00            
ATOM    665  HD1 PHE X  43      13.502   9.666  10.836  0.00  0.00            
ATOM    666  CE1 PHE X  43      15.428  10.517  11.050  0.00  0.00            
ATOM    667  HE1 PHE X  43      15.910   9.563  11.200  0.00  0.00            
ATOM    668  CZ  PHE X  43      16.145  11.694  11.057  0.00  0.00            
ATOM    669  HZ  PHE X  43      17.216  11.664  11.193  0.00  0.00            
ATOM    670  CE2 PHE X  43      15.547  12.954  10.868  0.00  0.00            
ATOM    671  HE2 PHE X  43      16.111  13.869  10.972  0.00  0.00            
ATOM    672  CD2 PHE X  43      14.195  13.045  10.682  0.00  0.00            
ATOM    673  HD2 PHE X  43      13.778  14.030  10.530  0.00  0.00            
ATOM    674  C   PHE X  43       9.539  11.737  11.133  0.00  0.00            
ATOM    675  O   PHE X  43       9.074  10.636  10.926  0.00  0.00            
ATOM    676  N   ALA X  44       8.795  12.796  11.056  0.00  0.00            
ATOM    677  H   ALA X  44       9.268  13.686  11.111  0.00  0.00            
ATOM    678  CA  ALA X  44       7.314  12.822  11.205  0.00  0.00            
ATOM    679  HA  ALA X  44       7.099  12.086  11.980  0.00  0.00            
ATOM    680  CB  ALA X  44       6.889  14.250  11.677  0.00  0.00            
ATOM    681  HB1 ALA X  44       7.392  15.013  11.083  0.00  0.00            
ATOM    682  HB2 ALA X  44       5.819  14.432  11.581  0.00  0.00            
ATOM    683  HB3 ALA X  44       7.263  14.213  12.700  0.00  0.00            
ATOM    684  C   ALA X  44       6.509  12.390   9.974  0.00  0.00            
ATOM    685  O   ALA X  44       5.296  12.650   9.859  0.00  0.00            
ATOM    686  N   GLU X  45       7.162  11.874   8.984  0.00  0.00            
ATOM    687  H   GLU X  45       8.169  11.864   9.059  0.00  0.00            
ATOM    688  CA  GLU X  45       6.620  11.445   7.761  0.00  0.00            
ATOM    689  HA  GLU X  45       5.577  11.249   8.008  0.00  0.00            
ATOM    690  CB  GLU X  45       6.592  12.706   6.832  0.00  0.00            
ATOM    691  HB2 GLU X  45       6.067  12.359   5.942  0.00  0.00            
ATOM    692  HB3 GLU X  45       6.036  13.519   7.299  0.00  0.00            
ATOM    693  CG  GLU X  45       7.987  13.318   6.561  0.00  0.00            
ATOM    694  HG2 GLU X  45       8.428  13.605   7.516  0.00  0.00            
ATOM    695  HG3 GLU X  45       8.651  12.595   6.087  0.00  0.00            
ATOM    696  CD  GLU X  45       7.911  14.593   5.729  0.00  0.00            
ATOM    697  OE1 GLU X  45       8.683  15.561   5.998  0.00  0.00            
ATOM    698  OE2 GLU X  45       7.064  14.673   4.801  0.00  0.00            
ATOM    699  C   GLU X  45       7.377  10.195   7.199  0.00  0.00            
ATOM    700  O   GLU X  45       8.539   9.854   7.625  0.00  0.00            
ATOM    701  N   GLU X  46       6.827   9.448   6.212  0.00  0.00            
ATOM    702  H   GLU X  46       5.889   9.643   5.892  0.00  0.00            
ATOM    703  CA  GLU X  46       7.442   8.243   5.628  0.00  0.00            
ATOM    704  HA  GLU X  46       7.678   7.490   6.380  0.00  0.00            
ATOM    705  CB  GLU X  46       6.403   7.500   4.818  0.00  0.00            
ATOM    706  HB2 GLU X  46       5.567   7.317   5.492  0.00  0.00            
ATOM    707  HB3 GLU X  46       6.056   8.087   3.968  0.00  0.00            
ATOM    708  CG  GLU X  46       6.893   6.124   4.270  0.00  0.00            
ATOM    709  HG2 GLU X  46       7.774   6.282   3.649  0.00  0.00            
ATOM    710  HG3 GLU X  46       7.261   5.501   5.085  0.00  0.00            
ATOM    711  CD  GLU X  46       5.919   5.244   3.474  0.00  0.00            
ATOM    712  OE1 GLU X  46       6.313   4.134   3.094  0.00  0.00            
ATOM    713  OE2 GLU X  46       4.710   5.547   3.241  0.00  0.00            
ATOM    714  C   GLU X  46       8.838   8.557   4.885  0.00  0.00            
ATOM    715  O   GLU X  46       9.762   7.765   4.972  0.00  0.00            
ATOM    716  N   ASN X  47       8.907   9.770   4.287  0.00  0.00            
ATOM    717  H   ASN X  47       8.011  10.216   4.154  0.00  0.00            
ATOM    718  CA  ASN X  47      10.057  10.171   3.439  0.00  0.00            
ATOM    719  HA  ASN X  47      10.957   9.565   3.548  0.00  0.00            
ATOM    720  CB  ASN X  47       9.638  10.016   1.965  0.00  0.00            
ATOM    721  HB2 ASN X  47       8.853  10.769   1.888  0.00  0.00            
ATOM    722  HB3 ASN X  47      10.459  10.277   1.298  0.00  0.00            
ATOM    723  CG  ASN X  47       9.176   8.654   1.582  0.00  0.00            
ATOM    724  OD1 ASN X  47       8.055   8.490   1.080  0.00  0.00            
ATOM    725  ND2 ASN X  47       9.937   7.583   1.705  0.00  0.00            
ATOM    726 HD21 ASN X  47       9.580   6.686   1.410  0.00  0.00            
ATOM    727 HD22 ASN X  47      10.861   7.589   2.115  0.00  0.00            
ATOM    728  C   ASN X  47      10.515  11.591   3.824  0.00  0.00            
ATOM    729  O   ASN X  47      10.189  12.597   3.177  0.00  0.00            
ATOM    730  N   GLU X  48      11.276  11.731   4.906  0.00  0.00            
ATOM    731  H   GLU X  48      11.474  10.949   5.514  0.00  0.00            
ATOM    732  CA  GLU X  48      12.126  12.947   5.175  0.00  0.00            
ATOM    733  HA  GLU X  48      11.528  13.813   4.890  0.00  0.00            
ATOM    734  CB  GLU X  48      12.380  13.137   6.705  0.00  0.00            
ATOM    735  HB2 GLU X  48      11.463  12.912   7.251  0.00  0.00            
ATOM    736  HB3 GLU X  48      13.091  12.378   7.030  0.00  0.00            
ATOM    737  CG  GLU X  48      13.054  14.511   7.159  0.00  0.00            
ATOM    738  HG2 GLU X  48      13.156  14.492   8.244  0.00  0.00            
ATOM    739  HG3 GLU X  48      14.050  14.538   6.718  0.00  0.00            
ATOM    740  CD  GLU X  48      12.235  15.742   6.658  0.00  0.00            
ATOM    741  OE1 GLU X  48      11.402  16.297   7.409  0.00  0.00            
ATOM    742  OE2 GLU X  48      12.239  16.172   5.479  0.00  0.00            
ATOM    743  C   GLU X  48      13.404  12.891   4.332  0.00  0.00            
ATOM    744  O   GLU X  48      14.038  11.823   4.249  0.00  0.00            
ATOM    745  N   SER X  49      13.852  14.084   3.889  0.00  0.00            
ATOM    746  H   SER X  49      13.383  14.915   4.222  0.00  0.00            
ATOM    747  CA  SER X  49      15.165  14.222   3.247  0.00  0.00            
ATOM    748  HA  SER X  49      15.486  13.191   3.094  0.00  0.00            
ATOM    749  CB  SER X  49      15.071  14.994   1.942  0.00  0.00            
ATOM    750  HB2 SER X  49      14.501  14.340   1.282  0.00  0.00            
ATOM    751  HB3 SER X  49      14.591  15.966   2.053  0.00  0.00            
ATOM    752  OG  SER X  49      16.315  15.194   1.337  0.00  0.00            
ATOM    753  HG  SER X  49      16.129  15.487   0.442  0.00  0.00            
ATOM    754  C   SER X  49      16.071  14.966   4.243  0.00  0.00            
ATOM    755  O   SER X  49      15.692  15.994   4.843  0.00  0.00            
ATOM    756  N   LEU X  50      17.321  14.499   4.350  0.00  0.00            
ATOM    757  H   LEU X  50      17.450  13.633   3.847  0.00  0.00            
ATOM    758  CA  LEU X  50      18.465  15.190   4.910  0.00  0.00            
ATOM    759  HA  LEU X  50      18.287  15.504   5.938  0.00  0.00            
ATOM    760  CB  LEU X  50      19.581  14.149   4.902  0.00  0.00            
ATOM    761  HB2 LEU X  50      19.776  13.806   3.886  0.00  0.00            
ATOM    762  HB3 LEU X  50      20.450  14.692   5.274  0.00  0.00            
ATOM    763  CG  LEU X  50      19.456  12.872   5.777  0.00  0.00            
ATOM    764  HG  LEU X  50      18.743  12.227   5.264  0.00  0.00            
ATOM    765  CD1 LEU X  50      20.734  12.134   5.852  0.00  0.00            
ATOM    766 HD11 LEU X  50      20.687  11.417   6.672  0.00  0.00            
ATOM    767 HD12 LEU X  50      20.860  11.727   4.849  0.00  0.00            
ATOM    768 HD13 LEU X  50      21.581  12.806   5.988  0.00  0.00            
ATOM    769  CD2 LEU X  50      19.120  13.345   7.210  0.00  0.00            
ATOM    770 HD21 LEU X  50      19.838  14.025   7.670  0.00  0.00            
ATOM    771 HD22 LEU X  50      18.158  13.856   7.269  0.00  0.00            
ATOM    772 HD23 LEU X  50      19.129  12.504   7.903  0.00  0.00            
ATOM    773  C   LEU X  50      18.899  16.440   4.098  0.00  0.00            
ATOM    774  O   LEU X  50      19.895  17.121   4.449  0.00  0.00            
ATOM    775  N   CYX X  51      18.264  16.686   2.933  0.00  0.00            
ATOM    776  H   CYX X  51      17.558  16.020   2.654  0.00  0.00            
ATOM    777  CA  CYX X  51      18.416  17.869   2.102  0.00  0.00            
ATOM    778  HA  CYX X  51      19.262  18.406   2.530  0.00  0.00            
ATOM    779  CB  CYX X  51      18.824  17.527   0.644  0.00  0.00            
ATOM    780  HB2 CYX X  51      18.044  17.138  -0.010  0.00  0.00            
ATOM    781  HB3 CYX X  51      19.078  18.437   0.101  0.00  0.00            
ATOM    782  SG  CYX X  51      20.104  16.379   0.507  0.00  0.00            
ATOM    783  C   CYX X  51      17.136  18.668   2.097  0.00  0.00            
ATOM    784  O   CYX X  51      17.217  19.746   1.494  0.00  0.00            
ATOM    785  N   ASP X  52      16.042  18.229   2.714  0.00  0.00            
ATOM    786  H   ASP X  52      16.148  17.421   3.311  0.00  0.00            
ATOM    787  CA  ASP X  52      14.814  19.056   2.751  0.00  0.00            
ATOM    788  HA  ASP X  52      14.478  19.294   1.742  0.00  0.00            
ATOM    789  CB  ASP X  52      13.706  18.278   3.488  0.00  0.00            
ATOM    790  HB2 ASP X  52      13.685  17.192   3.395  0.00  0.00            
ATOM    791  HB3 ASP X  52      13.867  18.519   4.538  0.00  0.00            
ATOM    792  CG  ASP X  52      12.274  18.721   3.161  0.00  0.00            
ATOM    793  OD1 ASP X  52      11.451  18.864   4.125  0.00  0.00            
ATOM    794  OD2 ASP X  52      12.074  19.080   1.971  0.00  0.00            
ATOM    795  C   ASP X  52      15.002  20.394   3.500  0.00  0.00            
ATOM    796  O   ASP X  52      15.667  20.438   4.606  0.00  0.00            
ATOM    797  N   GLN X  53      14.281  21.477   3.124  0.00  0.00            
ATOM    798  H   GLN X  53      13.822  21.343   2.235  0.00  0.00            
ATOM    799  CA  GLN X  53      14.232  22.760   3.879  0.00  0.00            
ATOM    800  HA  GLN X  53      15.278  23.042   3.996  0.00  0.00            
ATOM    801  CB  GLN X  53      13.606  23.761   2.950  0.00  0.00            
ATOM    802  HB2 GLN X  53      14.011  23.606   1.950  0.00  0.00            
ATOM    803  HB3 GLN X  53      12.564  23.547   2.710  0.00  0.00            
ATOM    804  CG  GLN X  53      13.761  25.231   3.434  0.00  0.00            
ATOM    805  HG2 GLN X  53      13.273  25.505   4.369  0.00  0.00            
ATOM    806  HG3 GLN X  53      14.836  25.389   3.516  0.00  0.00            
ATOM    807  CD  GLN X  53      13.242  26.136   2.307  0.00  0.00            
ATOM    808  OE1 GLN X  53      13.914  26.776   1.547  0.00  0.00            
ATOM    809  NE2 GLN X  53      11.911  26.202   2.180  0.00  0.00            
ATOM    810 HE21 GLN X  53      11.517  26.786   1.456  0.00  0.00            
ATOM    811 HE22 GLN X  53      11.305  25.667   2.785  0.00  0.00            
ATOM    812  C   GLN X  53      13.680  22.750   5.288  0.00  0.00            
ATOM    813  O   GLN X  53      14.058  23.611   6.156  0.00  0.00            
ATOM    814  N   ASN X  54      12.731  21.933   5.671  0.00  0.00            
ATOM    815  H   ASN X  54      12.311  21.355   4.957  0.00  0.00            
ATOM    816  CA  ASN X  54      12.322  21.812   7.015  0.00  0.00            
ATOM    817  HA  ASN X  54      12.985  22.312   7.720  0.00  0.00            
ATOM    818  CB  ASN X  54      10.965  22.425   7.182  0.00  0.00            
ATOM    819  HB2 ASN X  54      10.960  23.475   6.890  0.00  0.00            
ATOM    820  HB3 ASN X  54      10.239  21.905   6.556  0.00  0.00            
ATOM    821  CG  ASN X  54      10.465  22.273   8.598  0.00  0.00            
ATOM    822  OD1 ASN X  54      10.778  23.067   9.463  0.00  0.00            
ATOM    823  ND2 ASN X  54       9.746  21.252   8.922  0.00  0.00            
ATOM    824 HD21 ASN X  54       9.108  21.211   9.704  0.00  0.00            
ATOM    825 HD22 ASN X  54       9.427  20.643   8.182  0.00  0.00            
ATOM    826  C   ASN X  54      12.426  20.322   7.353  0.00  0.00            
ATOM    827  O   ASN X  54      11.652  19.518   6.851  0.00  0.00            
ATOM    828  N   ILE X  55      13.268  19.953   8.327  0.00  0.00            
ATOM    829  H   ILE X  55      13.900  20.603   8.772  0.00  0.00            
ATOM    830  CA  ILE X  55      13.179  18.696   9.083  0.00  0.00            
ATOM    831  HA  ILE X  55      13.093  17.859   8.389  0.00  0.00            
ATOM    832  CB  ILE X  55      14.445  18.468   9.899  0.00  0.00            
ATOM    833  HB  ILE X  55      14.658  19.406  10.411  0.00  0.00            
ATOM    834  CG2 ILE X  55      14.246  17.418  10.997  0.00  0.00            
ATOM    835 HG21 ILE X  55      15.246  17.178  11.358  0.00  0.00            
ATOM    836 HG22 ILE X  55      13.630  17.827  11.797  0.00  0.00            
ATOM    837 HG23 ILE X  55      13.821  16.477  10.646  0.00  0.00            
ATOM    838  CG1 ILE X  55      15.585  18.207   8.927  0.00  0.00            
ATOM    839 HG12 ILE X  55      15.565  18.857   8.052  0.00  0.00            
ATOM    840 HG13 ILE X  55      16.502  18.332   9.502  0.00  0.00            
ATOM    841  CD1 ILE X  55      15.562  16.777   8.257  0.00  0.00            
ATOM    842 HD11 ILE X  55      14.787  16.734   7.492  0.00  0.00            
ATOM    843 HD12 ILE X  55      16.502  16.626   7.726  0.00  0.00            
ATOM    844 HD13 ILE X  55      15.433  15.990   8.999  0.00  0.00            
ATOM    845  C   ILE X  55      11.918  18.685  10.053  0.00  0.00            
ATOM    846  O   ILE X  55      11.885  19.523  10.953  0.00  0.00            
ATOM    847  N   SER X  56      11.049  17.744   9.933  0.00  0.00            
ATOM    848  H   SER X  56      11.223  17.085   9.188  0.00  0.00            
ATOM    849  CA  SER X  56       9.893  17.589  10.844  0.00  0.00            
ATOM    850  HA  SER X  56       9.779  18.494  11.441  0.00  0.00            
ATOM    851  CB  SER X  56       8.580  17.552  10.034  0.00  0.00            
ATOM    852  HB2 SER X  56       8.603  16.905   9.157  0.00  0.00            
ATOM    853  HB3 SER X  56       7.700  17.238  10.596  0.00  0.00            
ATOM    854  OG  SER X  56       8.350  18.794   9.346  0.00  0.00            
ATOM    855  HG  SER X  56       8.570  18.676   8.420  0.00  0.00            
ATOM    856  C   SER X  56      10.005  16.305  11.652  0.00  0.00            
ATOM    857  O   SER X  56      10.404  15.267  11.212  0.00  0.00            
ATOM    858  N   ILE X  57       9.658  16.396  12.957  0.00  0.00            
ATOM    859  H   ILE X  57       9.370  17.262  13.392  0.00  0.00            
ATOM    860  CA  ILE X  57      10.001  15.410  13.988  0.00  0.00            
ATOM    861  HA  ILE X  57      10.134  14.414  13.564  0.00  0.00            
ATOM    862  CB  ILE X  57      11.265  15.808  14.727  0.00  0.00            
ATOM    863  HB  ILE X  57      11.157  16.806  15.152  0.00  0.00            
ATOM    864  CG2 ILE X  57      11.512  14.780  15.846  0.00  0.00            
ATOM    865 HG21 ILE X  57      11.525  13.823  15.325  0.00  0.00            
ATOM    866 HG22 ILE X  57      12.521  14.918  16.236  0.00  0.00            
ATOM    867 HG23 ILE X  57      10.794  14.876  16.661  0.00  0.00            
ATOM    868  CG1 ILE X  57      12.465  15.759  13.756  0.00  0.00            
ATOM    869 HG12 ILE X  57      12.331  14.913  13.081  0.00  0.00            
ATOM    870 HG13 ILE X  57      12.309  16.658  13.160  0.00  0.00            
ATOM    871  CD1 ILE X  57      13.930  15.743  14.323  0.00  0.00            
ATOM    872 HD11 ILE X  57      13.844  16.422  15.172  0.00  0.00            
ATOM    873 HD12 ILE X  57      14.153  14.726  14.646  0.00  0.00            
ATOM    874 HD13 ILE X  57      14.670  16.111  13.613  0.00  0.00            
ATOM    875  C   ILE X  57       8.841  15.348  15.033  0.00  0.00            
ATOM    876  O   ILE X  57       8.348  16.447  15.375  0.00  0.00            
ATOM    877  N   ALA X  58       8.443  14.163  15.471  0.00  0.00            
ATOM    878  H   ALA X  58       8.854  13.330  15.075  0.00  0.00            
ATOM    879  CA  ALA X  58       7.263  13.947  16.243  0.00  0.00            
ATOM    880  HA  ALA X  58       6.951  14.945  16.554  0.00  0.00            
ATOM    881  CB  ALA X  58       6.209  13.250  15.371  0.00  0.00            
ATOM    882  HB1 ALA X  58       5.303  13.162  15.971  0.00  0.00            
ATOM    883  HB2 ALA X  58       5.908  13.836  14.503  0.00  0.00            
ATOM    884  HB3 ALA X  58       6.412  12.190  15.222  0.00  0.00            
ATOM    885  C   ALA X  58       7.689  13.111  17.450  0.00  0.00            
ATOM    886  O   ALA X  58       8.479  12.194  17.329  0.00  0.00            
ATOM    887  N   GLY X  59       7.154  13.437  18.651  0.00  0.00            
ATOM    888  H   GLY X  59       6.488  14.192  18.732  0.00  0.00            
ATOM    889  CA  GLY X  59       7.515  12.713  19.838  0.00  0.00            
ATOM    890  HA2 GLY X  59       7.801  11.706  19.536  0.00  0.00            
ATOM    891  HA3 GLY X  59       8.252  13.241  20.444  0.00  0.00            
ATOM    892  C   GLY X  59       6.258  12.490  20.705  0.00  0.00            
ATOM    893  O   GLY X  59       5.264  13.267  20.718  0.00  0.00            
ATOM    894  N   HIE X  60       6.285  11.459  21.578  0.00  0.00            
ATOM    895  H   HIE X  60       7.091  10.882  21.386  0.00  0.00            
ATOM    896  CA  HIE X  60       5.349  11.139  22.678  0.00  0.00            
ATOM    897  HA  HIE X  60       5.161  12.007  23.310  0.00  0.00            
ATOM    898  CB  HIE X  60       4.002  10.635  22.173  0.00  0.00            
ATOM    899  HB2 HIE X  60       3.477  11.514  21.798  0.00  0.00            
ATOM    900  HB3 HIE X  60       4.188  10.059  21.266  0.00  0.00            
ATOM    901  CG  HIE X  60       3.126   9.986  23.224  0.00  0.00            
ATOM    902  ND1 HIE X  60       2.165   9.012  22.856  0.00  0.00            
ATOM    903  CE1 HIE X  60       1.498   8.707  23.973  0.00  0.00            
ATOM    904  HE1 HIE X  60       0.876   7.838  24.130  0.00  0.00            
ATOM    905  NE2 HIE X  60       2.046   9.348  25.020  0.00  0.00            
ATOM    906  HE2 HIE X  60       1.880   9.163  25.999  0.00  0.00            
ATOM    907  CD2 HIE X  60       3.065  10.179  24.542  0.00  0.00            
ATOM    908  HD2 HIE X  60       3.695  10.871  25.081  0.00  0.00            
ATOM    909  C   HIE X  60       6.028  10.052  23.625  0.00  0.00            
ATOM    910  O   HIE X  60       6.026   8.890  23.268  0.00  0.00            
ATOM    911  N   THR X  61       6.625  10.487  24.749  0.00  0.00            
ATOM    912  H   THR X  61       6.339  11.412  25.036  0.00  0.00            
ATOM    913  CA  THR X  61       7.273   9.665  25.775  0.00  0.00            
ATOM    914  HA  THR X  61       7.869   8.865  25.335  0.00  0.00            
ATOM    915  CB  THR X  61       8.082  10.519  26.742  0.00  0.00            
ATOM    916  HB  THR X  61       7.452  11.236  27.269  0.00  0.00            
ATOM    917  CG2 THR X  61       8.747   9.711  27.847  0.00  0.00            
ATOM    918 HG21 THR X  61       9.327   8.877  27.452  0.00  0.00            
ATOM    919 HG22 THR X  61       9.364  10.327  28.503  0.00  0.00            
ATOM    920 HG23 THR X  61       7.927   9.416  28.502  0.00  0.00            
ATOM    921  OG1 THR X  61       9.021  11.361  26.041  0.00  0.00            
ATOM    922  HG1 THR X  61       9.675  10.806  25.609  0.00  0.00            
ATOM    923  C   THR X  61       6.160   8.901  26.564  0.00  0.00            
ATOM    924  O   THR X  61       5.123   9.449  27.019  0.00  0.00            
ATOM    925  N   PHE X  62       6.430   7.614  26.620  0.00  0.00            
ATOM    926  H   PHE X  62       7.343   7.294  26.332  0.00  0.00            
ATOM    927  CA  PHE X  62       5.459   6.604  26.930  0.00  0.00            
ATOM    928  HA  PHE X  62       4.699   6.931  27.639  0.00  0.00            
ATOM    929  CB  PHE X  62       4.752   6.193  25.653  0.00  0.00            
ATOM    930  HB2 PHE X  62       4.315   7.009  25.077  0.00  0.00            
ATOM    931  HB3 PHE X  62       5.577   5.779  25.074  0.00  0.00            
ATOM    932  CG  PHE X  62       3.781   5.019  25.783  0.00  0.00            
ATOM    933  CD1 PHE X  62       3.819   3.923  24.922  0.00  0.00            
ATOM    934  HD1 PHE X  62       4.554   3.796  24.141  0.00  0.00            
ATOM    935  CE1 PHE X  62       2.918   2.873  25.120  0.00  0.00            
ATOM    936  HE1 PHE X  62       3.076   2.022  24.474  0.00  0.00            
ATOM    937  CZ  PHE X  62       1.981   2.810  26.163  0.00  0.00            
ATOM    938  HZ  PHE X  62       1.300   1.980  26.275  0.00  0.00            
ATOM    939  CE2 PHE X  62       1.796   3.964  26.904  0.00  0.00            
ATOM    940  HE2 PHE X  62       1.105   3.915  27.733  0.00  0.00            
ATOM    941  CD2 PHE X  62       2.673   5.098  26.714  0.00  0.00            
ATOM    942  HD2 PHE X  62       2.627   5.871  27.466  0.00  0.00            
ATOM    943  C   PHE X  62       6.019   5.307  27.609  0.00  0.00            
ATOM    944  O   PHE X  62       5.339   4.741  28.464  0.00  0.00            
ATOM    945  N   ILE X  63       7.256   4.960  27.395  0.00  0.00            
ATOM    946  H   ILE X  63       7.788   5.487  26.717  0.00  0.00            
ATOM    947  CA  ILE X  63       8.017   3.871  28.042  0.00  0.00            
ATOM    948  HA  ILE X  63       7.400   2.991  28.223  0.00  0.00            
ATOM    949  CB  ILE X  63       9.042   3.246  27.036  0.00  0.00            
ATOM    950  HB  ILE X  63       9.748   3.996  26.676  0.00  0.00            
ATOM    951  CG2 ILE X  63       9.672   1.989  27.708  0.00  0.00            
ATOM    952 HG21 ILE X  63      10.362   2.250  28.511  0.00  0.00            
ATOM    953 HG22 ILE X  63       8.898   1.467  28.269  0.00  0.00            
ATOM    954 HG23 ILE X  63      10.113   1.318  26.971  0.00  0.00            
ATOM    955  CG1 ILE X  63       8.171   2.718  25.891  0.00  0.00            
ATOM    956 HG12 ILE X  63       7.666   3.520  25.352  0.00  0.00            
ATOM    957 HG13 ILE X  63       8.875   2.419  25.114  0.00  0.00            
ATOM    958  CD1 ILE X  63       7.149   1.640  26.119  0.00  0.00            
ATOM    959 HD11 ILE X  63       7.528   0.653  26.382  0.00  0.00            
ATOM    960 HD12 ILE X  63       6.366   1.848  26.848  0.00  0.00            
ATOM    961 HD13 ILE X  63       6.501   1.543  25.247  0.00  0.00            
ATOM    962  C   ILE X  63       8.540   4.376  29.369  0.00  0.00            
ATOM    963  O   ILE X  63       9.698   4.840  29.409  0.00  0.00            
ATOM    964  N   GLY X  64       7.864   4.087  30.443  0.00  0.00            
ATOM    965  H   GLY X  64       7.002   3.561  30.407  0.00  0.00            
ATOM    966  CA  GLY X  64       8.265   4.624  31.783  0.00  0.00            
ATOM    967  HA2 GLY X  64       7.774   4.101  32.604  0.00  0.00            
ATOM    968  HA3 GLY X  64       9.273   4.256  31.975  0.00  0.00            
ATOM    969  C   GLY X  64       8.326   6.144  31.800  0.00  0.00            
ATOM    970  O   GLY X  64       7.397   6.742  31.221  0.00  0.00            
ATOM    971  N   ARG X  65       9.160   6.861  32.633  0.00  0.00            
ATOM    972  H   ARG X  65       9.616   6.309  33.345  0.00  0.00            
ATOM    973  CA  ARG X  65       9.371   8.349  32.709  0.00  0.00            
ATOM    974  HA  ARG X  65       9.949   8.642  33.585  0.00  0.00            
ATOM    975  CB  ARG X  65      10.031   8.783  31.445  0.00  0.00            
ATOM    976  HB2 ARG X  65       9.529   8.389  30.561  0.00  0.00            
ATOM    977  HB3 ARG X  65      10.087   9.870  31.394  0.00  0.00            
ATOM    978  CG  ARG X  65      11.499   8.377  31.391  0.00  0.00            
ATOM    979  HG2 ARG X  65      12.049   9.118  31.971  0.00  0.00            
ATOM    980  HG3 ARG X  65      11.697   7.382  31.789  0.00  0.00            
ATOM    981  CD  ARG X  65      12.025   8.444  29.993  0.00  0.00            
ATOM    982  HD2 ARG X  65      13.029   8.021  29.984  0.00  0.00            
ATOM    983  HD3 ARG X  65      11.341   7.910  29.334  0.00  0.00            
ATOM    984  NE  ARG X  65      12.087   9.884  29.458  0.00  0.00            
ATOM    985  HE  ARG X  65      11.742  10.657  30.010  0.00  0.00            
ATOM    986  CZ  ARG X  65      12.551  10.172  28.296  0.00  0.00            
ATOM    987  NH1 ARG X  65      13.059   9.312  27.401  0.00  0.00            
ATOM    988 HH11 ARG X  65      13.290   8.348  27.597  0.00  0.00            
ATOM    989 HH12 ARG X  65      13.511   9.614  26.550  0.00  0.00            
ATOM    990  NH2 ARG X  65      12.663  11.350  27.953  0.00  0.00            
ATOM    991 HH21 ARG X  65      12.349  12.111  28.538  0.00  0.00            
ATOM    992 HH22 ARG X  65      13.259  11.581  27.171  0.00  0.00            
ATOM    993  C   ARG X  65       8.030   9.130  32.774  0.00  0.00            
ATOM    994  O   ARG X  65       7.631   9.744  31.782  0.00  0.00            
ATOM    995  N   PRO X  66       7.360   9.279  33.910  0.00  0.00            
ATOM    996  CD  PRO X  66       7.523   8.369  35.069  0.00  0.00            
ATOM    997  HD2 PRO X  66       8.201   8.794  35.810  0.00  0.00            
ATOM    998  HD3 PRO X  66       7.832   7.389  34.706  0.00  0.00            
ATOM    999  CG  PRO X  66       6.105   8.293  35.688  0.00  0.00            
ATOM   1000  HG2 PRO X  66       6.086   8.104  36.761  0.00  0.00            
ATOM   1001  HG3 PRO X  66       5.481   7.569  35.164  0.00  0.00            
ATOM   1002  CB  PRO X  66       5.516   9.637  35.458  0.00  0.00            
ATOM   1003  HB2 PRO X  66       5.751  10.263  36.319  0.00  0.00            
ATOM   1004  HB3 PRO X  66       4.436   9.581  35.328  0.00  0.00            
ATOM   1005  CA  PRO X  66       6.077  10.057  34.050  0.00  0.00            
ATOM   1006  HA  PRO X  66       5.436   9.801  33.207  0.00  0.00            
ATOM   1007  C   PRO X  66       6.260  11.568  34.013  0.00  0.00            
ATOM   1008  O   PRO X  66       5.265  12.341  33.827  0.00  0.00            
ATOM   1009  N   ASN X  67       7.486  12.144  34.164  0.00  0.00            
ATOM   1010  H   ASN X  67       8.290  11.604  34.451  0.00  0.00            
ATOM   1011  CA  ASN X  67       7.828  13.618  34.010  0.00  0.00            
ATOM   1012  HA  ASN X  67       6.976  14.144  33.578  0.00  0.00            
ATOM   1013  CB  ASN X  67       8.134  14.264  35.365  0.00  0.00            
ATOM   1014  HB2 ASN X  67       9.014  13.768  35.775  0.00  0.00            
ATOM   1015  HB3 ASN X  67       8.590  15.253  35.329  0.00  0.00            
ATOM   1016  CG  ASN X  67       7.011  14.312  36.343  0.00  0.00            
ATOM   1017  OD1 ASN X  67       6.110  15.129  36.211  0.00  0.00            
ATOM   1018  ND2 ASN X  67       6.920  13.276  37.172  0.00  0.00            
ATOM   1019 HD21 ASN X  67       6.050  13.298  37.684  0.00  0.00            
ATOM   1020 HD22 ASN X  67       7.704  12.644  37.254  0.00  0.00            
ATOM   1021  C   ASN X  67       8.922  13.878  32.959  0.00  0.00            
ATOM   1022  O   ASN X  67       8.828  14.927  32.325  0.00  0.00            
ATOM   1023  N   TYR X  68      10.009  13.113  32.941  0.00  0.00            
ATOM   1024  H   TYR X  68      10.161  12.293  33.511  0.00  0.00            
ATOM   1025  CA  TYR X  68      11.077  13.447  31.978  0.00  0.00            
ATOM   1026  HA  TYR X  68      11.378  14.486  32.117  0.00  0.00            
ATOM   1027  CB  TYR X  68      12.349  12.561  32.339  0.00  0.00            
ATOM   1028  HB2 TYR X  68      12.593  12.645  33.398  0.00  0.00            
ATOM   1029  HB3 TYR X  68      12.008  11.545  32.138  0.00  0.00            
ATOM   1030  CG  TYR X  68      13.645  12.777  31.501  0.00  0.00            
ATOM   1031  CD1 TYR X  68      14.341  11.608  31.142  0.00  0.00            
ATOM   1032  HD1 TYR X  68      14.176  10.685  31.678  0.00  0.00            
ATOM   1033  CE1 TYR X  68      15.633  11.799  30.472  0.00  0.00            
ATOM   1034  HE1 TYR X  68      16.240  10.913  30.351  0.00  0.00            
ATOM   1035  CZ  TYR X  68      16.080  13.060  30.104  0.00  0.00            
ATOM   1036  OH  TYR X  68      17.215  13.160  29.396  0.00  0.00            
ATOM   1037  HH  TYR X  68      17.804  12.416  29.546  0.00  0.00            
ATOM   1038  CE2 TYR X  68      15.198  14.138  30.254  0.00  0.00            
ATOM   1039  HE2 TYR X  68      15.511  15.054  29.776  0.00  0.00            
ATOM   1040  CD2 TYR X  68      13.981  14.017  30.954  0.00  0.00            
ATOM   1041  HD2 TYR X  68      13.369  14.886  31.148  0.00  0.00            
ATOM   1042  C   TYR X  68      10.615  13.170  30.491  0.00  0.00            
ATOM   1043  O   TYR X  68      10.810  12.098  29.919  0.00  0.00            
ATOM   1044  N   GLN X  69       9.808  14.001  29.817  0.00  0.00            
ATOM   1045  H   GLN X  69       9.541  14.854  30.287  0.00  0.00            
ATOM   1046  CA  GLN X  69       9.031  13.640  28.573  0.00  0.00            
ATOM   1047  HA  GLN X  69       9.327  12.702  28.103  0.00  0.00            
ATOM   1048  CB  GLN X  69       7.539  13.502  28.945  0.00  0.00            
ATOM   1049  HB2 GLN X  69       7.249  14.449  29.401  0.00  0.00            
ATOM   1050  HB3 GLN X  69       6.917  13.374  28.059  0.00  0.00            
ATOM   1051  CG  GLN X  69       7.272  12.349  29.958  0.00  0.00            
ATOM   1052  HG2 GLN X  69       7.861  11.456  29.752  0.00  0.00            
ATOM   1053  HG3 GLN X  69       7.566  12.611  30.975  0.00  0.00            
ATOM   1054  CD  GLN X  69       5.873  11.826  29.953  0.00  0.00            
ATOM   1055  OE1 GLN X  69       4.933  12.566  29.780  0.00  0.00            
ATOM   1056  NE2 GLN X  69       5.589  10.563  29.987  0.00  0.00            
ATOM   1057 HE21 GLN X  69       4.659  10.172  30.038  0.00  0.00            
ATOM   1058 HE22 GLN X  69       6.318   9.996  30.397  0.00  0.00            
ATOM   1059  C   GLN X  69       9.241  14.737  27.537  0.00  0.00            
ATOM   1060  O   GLN X  69       9.438  15.894  27.952  0.00  0.00            
ATOM   1061  N   PHE X  70       9.061  14.432  26.221  0.00  0.00            
ATOM   1062  H   PHE X  70       8.703  13.537  25.919  0.00  0.00            
ATOM   1063  CA  PHE X  70       9.179  15.439  25.131  0.00  0.00            
ATOM   1064  HA  PHE X  70      10.100  16.012  25.235  0.00  0.00            
ATOM   1065  CB  PHE X  70       9.231  14.685  23.816  0.00  0.00            
ATOM   1066  HB2 PHE X  70      10.080  14.003  23.855  0.00  0.00            
ATOM   1067  HB3 PHE X  70       8.314  14.109  23.687  0.00  0.00            
ATOM   1068  CG  PHE X  70       9.374  15.615  22.558  0.00  0.00            
ATOM   1069  CD1 PHE X  70      10.665  16.000  22.160  0.00  0.00            
ATOM   1070  HD1 PHE X  70      11.510  15.864  22.818  0.00  0.00            
ATOM   1071  CE1 PHE X  70      10.858  16.483  20.868  0.00  0.00            
ATOM   1072  HE1 PHE X  70      11.819  16.814  20.502  0.00  0.00            
ATOM   1073  CZ  PHE X  70       9.825  16.560  19.975  0.00  0.00            
ATOM   1074  HZ  PHE X  70      10.002  16.885  18.960  0.00  0.00            
ATOM   1075  CE2 PHE X  70       8.532  16.236  20.347  0.00  0.00            
ATOM   1076  HE2 PHE X  70       7.767  16.353  19.593  0.00  0.00            
ATOM   1077  CD2 PHE X  70       8.314  15.788  21.649  0.00  0.00            
ATOM   1078  HD2 PHE X  70       7.333  15.421  21.915  0.00  0.00            
ATOM   1079  C   PHE X  70       8.113  16.509  25.230  0.00  0.00            
ATOM   1080  O   PHE X  70       8.354  17.661  24.794  0.00  0.00            
ATOM   1081  N   THR X  71       6.952  16.131  25.818  0.00  0.00            
ATOM   1082  H   THR X  71       6.876  15.186  26.167  0.00  0.00            
ATOM   1083  CA  THR X  71       5.740  17.059  25.867  0.00  0.00            
ATOM   1084  HA  THR X  71       5.383  17.422  24.903  0.00  0.00            
ATOM   1085  CB  THR X  71       4.530  16.313  26.501  0.00  0.00            
ATOM   1086  HB  THR X  71       4.418  15.460  25.831  0.00  0.00            
ATOM   1087  CG2 THR X  71       4.792  15.631  27.906  0.00  0.00            
ATOM   1088 HG21 THR X  71       3.925  15.026  28.169  0.00  0.00            
ATOM   1089 HG22 THR X  71       5.624  14.931  27.826  0.00  0.00            
ATOM   1090 HG23 THR X  71       5.032  16.314  28.721  0.00  0.00            
ATOM   1091  OG1 THR X  71       3.329  17.014  26.657  0.00  0.00            
ATOM   1092  HG1 THR X  71       2.876  17.111  25.816  0.00  0.00            
ATOM   1093  C   THR X  71       6.026  18.391  26.644  0.00  0.00            
ATOM   1094  O   THR X  71       5.440  19.465  26.386  0.00  0.00            
ATOM   1095  N   ASN X  72       7.097  18.395  27.454  0.00  0.00            
ATOM   1096  H   ASN X  72       7.564  17.516  27.623  0.00  0.00            
ATOM   1097  CA  ASN X  72       7.565  19.508  28.211  0.00  0.00            
ATOM   1098  HA  ASN X  72       6.714  19.666  28.873  0.00  0.00            
ATOM   1099  CB  ASN X  72       8.710  19.006  29.114  0.00  0.00            
ATOM   1100  HB2 ASN X  72       9.427  18.572  28.417  0.00  0.00            
ATOM   1101  HB3 ASN X  72       9.108  19.862  29.658  0.00  0.00            
ATOM   1102  CG  ASN X  72       8.305  17.908  30.124  0.00  0.00            
ATOM   1103  OD1 ASN X  72       7.301  17.196  30.037  0.00  0.00            
ATOM   1104  ND2 ASN X  72       9.073  17.642  31.127  0.00  0.00            
ATOM   1105 HD21 ASN X  72       8.836  16.880  31.745  0.00  0.00            
ATOM   1106 HD22 ASN X  72       9.963  18.094  31.283  0.00  0.00            
ATOM   1107  C   ASN X  72       7.870  20.757  27.447  0.00  0.00            
ATOM   1108  O   ASN X  72       8.325  21.778  27.952  0.00  0.00            
ATOM   1109  N   LEU X  73       7.787  20.733  26.101  0.00  0.00            
ATOM   1110  H   LEU X  73       7.693  19.820  25.680  0.00  0.00            
ATOM   1111  CA  LEU X  73       7.896  21.869  25.167  0.00  0.00            
ATOM   1112  HA  LEU X  73       8.935  22.176  25.280  0.00  0.00            
ATOM   1113  CB  LEU X  73       7.571  21.302  23.739  0.00  0.00            
ATOM   1114  HB2 LEU X  73       6.699  20.649  23.700  0.00  0.00            
ATOM   1115  HB3 LEU X  73       7.425  22.198  23.135  0.00  0.00            
ATOM   1116  CG  LEU X  73       8.656  20.471  23.045  0.00  0.00            
ATOM   1117  HG  LEU X  73       9.125  19.931  23.867  0.00  0.00            
ATOM   1118  CD1 LEU X  73       7.962  19.616  21.990  0.00  0.00            
ATOM   1119 HD11 LEU X  73       8.722  19.025  21.480  0.00  0.00            
ATOM   1120 HD12 LEU X  73       7.303  18.916  22.503  0.00  0.00            
ATOM   1121 HD13 LEU X  73       7.385  20.212  21.282  0.00  0.00            
ATOM   1122  CD2 LEU X  73       9.670  21.428  22.321  0.00  0.00            
ATOM   1123 HD21 LEU X  73      10.451  20.861  21.815  0.00  0.00            
ATOM   1124 HD22 LEU X  73       9.224  22.256  21.769  0.00  0.00            
ATOM   1125 HD23 LEU X  73      10.213  21.970  23.096  0.00  0.00            
ATOM   1126  C   LEU X  73       7.023  23.084  25.637  0.00  0.00            
ATOM   1127  O   LEU X  73       7.357  24.211  25.314  0.00  0.00            
ATOM   1128  N   LYS X  74       5.999  22.965  26.482  0.00  0.00            
ATOM   1129  H   LYS X  74       5.722  22.049  26.807  0.00  0.00            
ATOM   1130  CA  LYS X  74       5.282  24.101  27.098  0.00  0.00            
ATOM   1131  HA  LYS X  74       5.052  24.887  26.378  0.00  0.00            
ATOM   1132  CB  LYS X  74       4.000  23.714  27.797  0.00  0.00            
ATOM   1133  HB2 LYS X  74       3.481  24.620  28.109  0.00  0.00            
ATOM   1134  HB3 LYS X  74       3.321  23.145  27.162  0.00  0.00            
ATOM   1135  CG  LYS X  74       4.163  22.859  29.061  0.00  0.00            
ATOM   1136  HG2 LYS X  74       4.837  22.016  28.911  0.00  0.00            
ATOM   1137  HG3 LYS X  74       4.638  23.519  29.787  0.00  0.00            
ATOM   1138  CD  LYS X  74       2.837  22.523  29.736  0.00  0.00            
ATOM   1139  HD2 LYS X  74       2.361  23.480  29.950  0.00  0.00            
ATOM   1140  HD3 LYS X  74       2.168  22.004  29.049  0.00  0.00            
ATOM   1141  CE  LYS X  74       2.861  21.738  31.150  0.00  0.00            
ATOM   1142  HE2 LYS X  74       3.155  22.477  31.896  0.00  0.00            
ATOM   1143  HE3 LYS X  74       1.833  21.410  31.305  0.00  0.00            
ATOM   1144  NZ  LYS X  74       3.787  20.596  31.117  0.00  0.00            
ATOM   1145  HZ1 LYS X  74       4.747  20.830  30.904  0.00  0.00            
ATOM   1146  HZ2 LYS X  74       3.735  20.035  31.955  0.00  0.00            
ATOM   1147  HZ3 LYS X  74       3.394  20.079  30.343  0.00  0.00            
ATOM   1148  C   LYS X  74       6.130  24.983  28.068  0.00  0.00            
ATOM   1149  O   LYS X  74       5.648  26.040  28.501  0.00  0.00            
ATOM   1150  N   ALA X  75       7.353  24.545  28.427  0.00  0.00            
ATOM   1151  H   ALA X  75       7.574  23.616  28.100  0.00  0.00            
ATOM   1152  CA  ALA X  75       8.355  25.268  29.223  0.00  0.00            
ATOM   1153  HA  ALA X  75       7.931  25.760  30.098  0.00  0.00            
ATOM   1154  CB  ALA X  75       9.383  24.281  29.869  0.00  0.00            
ATOM   1155  HB1 ALA X  75       8.885  23.375  30.214  0.00  0.00            
ATOM   1156  HB2 ALA X  75      10.121  24.035  29.106  0.00  0.00            
ATOM   1157  HB3 ALA X  75       9.886  24.873  30.634  0.00  0.00            
ATOM   1158  C   ALA X  75       9.109  26.310  28.371  0.00  0.00            
ATOM   1159  O   ALA X  75       9.778  27.153  29.008  0.00  0.00            
ATOM   1160  N   ALA X  76       9.014  26.214  27.014  0.00  0.00            
ATOM   1161  H   ALA X  76       8.559  25.381  26.669  0.00  0.00            
ATOM   1162  CA  ALA X  76       9.684  27.021  25.956  0.00  0.00            
ATOM   1163  HA  ALA X  76      10.586  27.480  26.361  0.00  0.00            
ATOM   1164  CB  ALA X  76      10.027  26.055  24.851  0.00  0.00            
ATOM   1165  HB1 ALA X  76      10.529  25.240  25.373  0.00  0.00            
ATOM   1166  HB2 ALA X  76       9.141  25.603  24.407  0.00  0.00            
ATOM   1167  HB3 ALA X  76      10.699  26.503  24.119  0.00  0.00            
ATOM   1168  C   ALA X  76       8.777  28.185  25.499  0.00  0.00            
ATOM   1169  O   ALA X  76       7.591  28.177  25.660  0.00  0.00            
ATOM   1170  N   LYS X  77       9.421  29.097  24.710  0.00  0.00            
ATOM   1171  H   LYS X  77      10.391  28.892  24.517  0.00  0.00            
ATOM   1172  CA  LYS X  77       8.850  30.397  24.254  0.00  0.00            
ATOM   1173  HA  LYS X  77       7.767  30.356  24.137  0.00  0.00            
ATOM   1174  CB  LYS X  77       9.219  31.396  25.343  0.00  0.00            
ATOM   1175  HB2 LYS X  77       9.900  30.942  26.062  0.00  0.00            
ATOM   1176  HB3 LYS X  77       9.740  32.221  24.857  0.00  0.00            
ATOM   1177  CG  LYS X  77       8.003  32.042  26.050  0.00  0.00            
ATOM   1178  HG2 LYS X  77       7.442  32.591  25.294  0.00  0.00            
ATOM   1179  HG3 LYS X  77       7.373  31.283  26.513  0.00  0.00            
ATOM   1180  CD  LYS X  77       8.407  33.052  27.124  0.00  0.00            
ATOM   1181  HD2 LYS X  77       9.050  32.591  27.874  0.00  0.00            
ATOM   1182  HD3 LYS X  77       8.988  33.837  26.640  0.00  0.00            
ATOM   1183  CE  LYS X  77       7.181  33.698  27.815  0.00  0.00            
ATOM   1184  HE2 LYS X  77       6.620  32.847  28.201  0.00  0.00            
ATOM   1185  HE3 LYS X  77       7.411  34.365  28.646  0.00  0.00            
ATOM   1186  NZ  LYS X  77       6.386  34.512  26.926  0.00  0.00            
ATOM   1187  HZ1 LYS X  77       5.839  33.924  26.315  0.00  0.00            
ATOM   1188  HZ2 LYS X  77       5.865  35.134  27.527  0.00  0.00            
ATOM   1189  HZ3 LYS X  77       6.979  35.126  26.387  0.00  0.00            
ATOM   1190  C   LYS X  77       9.454  30.825  22.940  0.00  0.00            
ATOM   1191  O   LYS X  77      10.389  30.173  22.485  0.00  0.00            
ATOM   1192  N   LYS X  78       9.002  31.915  22.277  0.00  0.00            
ATOM   1193  H   LYS X  78       8.138  32.362  22.550  0.00  0.00            
ATOM   1194  CA  LYS X  78       9.706  32.365  21.058  0.00  0.00            
ATOM   1195  HA  LYS X  78       9.887  31.514  20.401  0.00  0.00            
ATOM   1196  CB  LYS X  78       8.947  33.462  20.335  0.00  0.00            
ATOM   1197  HB2 LYS X  78       8.728  34.322  20.969  0.00  0.00            
ATOM   1198  HB3 LYS X  78       9.556  33.845  19.516  0.00  0.00            
ATOM   1199  CG  LYS X  78       7.637  32.803  19.805  0.00  0.00            
ATOM   1200  HG2 LYS X  78       7.915  32.017  19.102  0.00  0.00            
ATOM   1201  HG3 LYS X  78       7.098  32.475  20.693  0.00  0.00            
ATOM   1202  CD  LYS X  78       6.885  33.927  19.177  0.00  0.00            
ATOM   1203  HD2 LYS X  78       6.522  34.610  19.945  0.00  0.00            
ATOM   1204  HD3 LYS X  78       7.540  34.480  18.504  0.00  0.00            
ATOM   1205  CE  LYS X  78       5.668  33.445  18.319  0.00  0.00            
ATOM   1206  HE2 LYS X  78       5.987  32.800  17.501  0.00  0.00            
ATOM   1207  HE3 LYS X  78       5.020  32.847  18.960  0.00  0.00            
ATOM   1208  NZ  LYS X  78       4.945  34.675  17.774  0.00  0.00            
ATOM   1209  HZ1 LYS X  78       4.068  34.445  17.329  0.00  0.00            
ATOM   1210  HZ2 LYS X  78       4.694  35.228  18.581  0.00  0.00            
ATOM   1211  HZ3 LYS X  78       5.551  35.283  17.241  0.00  0.00            
ATOM   1212  C   LYS X  78      11.123  32.873  21.450  0.00  0.00            
ATOM   1213  O   LYS X  78      11.279  33.474  22.472  0.00  0.00            
ATOM   1214  N   GLY X  79      12.188  32.458  20.777  0.00  0.00            
ATOM   1215  H   GLY X  79      12.000  31.952  19.923  0.00  0.00            
ATOM   1216  CA  GLY X  79      13.596  32.746  21.159  0.00  0.00            
ATOM   1217  HA2 GLY X  79      14.241  32.890  20.293  0.00  0.00            
ATOM   1218  HA3 GLY X  79      13.572  33.631  21.795  0.00  0.00            
ATOM   1219  C   GLY X  79      14.256  31.665  22.092  0.00  0.00            
ATOM   1220  O   GLY X  79      15.491  31.710  22.369  0.00  0.00            
ATOM   1221  N   SER X  80      13.557  30.657  22.533  0.00  0.00            
ATOM   1222  H   SER X  80      12.556  30.553  22.445  0.00  0.00            
ATOM   1223  CA  SER X  80      14.230  29.501  23.197  0.00  0.00            
ATOM   1224  HA  SER X  80      14.770  29.797  24.096  0.00  0.00            
ATOM   1225  CB  SER X  80      13.087  28.586  23.658  0.00  0.00            
ATOM   1226  HB2 SER X  80      12.484  28.423  22.764  0.00  0.00            
ATOM   1227  HB3 SER X  80      13.471  27.613  23.965  0.00  0.00            
ATOM   1228  OG  SER X  80      12.355  29.073  24.838  0.00  0.00            
ATOM   1229  HG  SER X  80      12.666  28.668  25.651  0.00  0.00            
ATOM   1230  C   SER X  80      15.134  28.750  22.211  0.00  0.00            
ATOM   1231  O   SER X  80      14.850  28.447  21.053  0.00  0.00            
ATOM   1232  N   MET X  81      16.302  28.370  22.775  0.00  0.00            
ATOM   1233  H   MET X  81      16.389  28.581  23.759  0.00  0.00            
ATOM   1234  CA  MET X  81      17.330  27.643  22.036  0.00  0.00            
ATOM   1235  HA  MET X  81      17.323  28.128  21.060  0.00  0.00            
ATOM   1236  CB  MET X  81      18.704  27.739  22.730  0.00  0.00            
ATOM   1237  HB2 MET X  81      18.657  27.608  23.811  0.00  0.00            
ATOM   1238  HB3 MET X  81      19.364  26.959  22.350  0.00  0.00            
ATOM   1239  CG  MET X  81      19.236  29.216  22.461  0.00  0.00            
ATOM   1240  HG2 MET X  81      18.471  29.863  22.889  0.00  0.00            
ATOM   1241  HG3 MET X  81      20.096  29.309  23.125  0.00  0.00            
ATOM   1242  SD  MET X  81      19.617  29.648  20.736  0.00  0.00            
ATOM   1243  CE  MET X  81      21.247  28.793  20.649  0.00  0.00            
ATOM   1244  HE1 MET X  81      21.119  27.711  20.673  0.00  0.00            
ATOM   1245  HE2 MET X  81      21.845  29.202  19.835  0.00  0.00            
ATOM   1246  HE3 MET X  81      21.839  29.073  21.520  0.00  0.00            
ATOM   1247  C   MET X  81      17.074  26.179  21.773  0.00  0.00            
ATOM   1248  O   MET X  81      16.818  25.475  22.759  0.00  0.00            
ATOM   1249  N   VAL X  82      17.242  25.691  20.514  0.00  0.00            
ATOM   1250  H   VAL X  82      17.613  26.270  19.775  0.00  0.00            
ATOM   1251  CA  VAL X  82      17.138  24.245  20.256  0.00  0.00            
ATOM   1252  HA  VAL X  82      16.906  23.739  21.193  0.00  0.00            
ATOM   1253  CB  VAL X  82      16.014  24.057  19.213  0.00  0.00            
ATOM   1254  HB  VAL X  82      16.358  24.541  18.299  0.00  0.00            
ATOM   1255  CG1 VAL X  82      15.774  22.577  18.832  0.00  0.00            
ATOM   1256 HG11 VAL X  82      14.754  22.422  18.482  0.00  0.00            
ATOM   1257 HG12 VAL X  82      16.459  22.231  18.058  0.00  0.00            
ATOM   1258 HG13 VAL X  82      15.872  21.962  19.726  0.00  0.00            
ATOM   1259  CG2 VAL X  82      14.750  24.805  19.717  0.00  0.00            
ATOM   1260 HG21 VAL X  82      14.823  25.890  19.803  0.00  0.00            
ATOM   1261 HG22 VAL X  82      13.934  24.502  19.060  0.00  0.00            
ATOM   1262 HG23 VAL X  82      14.408  24.347  20.645  0.00  0.00            
ATOM   1263  C   VAL X  82      18.461  23.794  19.683  0.00  0.00            
ATOM   1264  O   VAL X  82      18.983  24.432  18.764  0.00  0.00            
ATOM   1265  N   TYR X  83      18.913  22.597  20.062  0.00  0.00            
ATOM   1266  H   TYR X  83      18.466  22.054  20.786  0.00  0.00            
ATOM   1267  CA  TYR X  83      20.023  21.942  19.503  0.00  0.00            
ATOM   1268  HA  TYR X  83      20.482  22.448  18.654  0.00  0.00            
ATOM   1269  CB  TYR X  83      21.206  21.703  20.547  0.00  0.00            
ATOM   1270  HB2 TYR X  83      20.937  21.100  21.414  0.00  0.00            
ATOM   1271  HB3 TYR X  83      22.111  21.217  20.182  0.00  0.00            
ATOM   1272  CG  TYR X  83      21.689  23.064  21.104  0.00  0.00            
ATOM   1273  CD1 TYR X  83      20.959  23.624  22.233  0.00  0.00            
ATOM   1274  HD1 TYR X  83      20.004  23.256  22.578  0.00  0.00            
ATOM   1275  CE1 TYR X  83      21.353  24.867  22.766  0.00  0.00            
ATOM   1276  HE1 TYR X  83      20.881  25.268  23.651  0.00  0.00            
ATOM   1277  CZ  TYR X  83      22.414  25.623  22.149  0.00  0.00            
ATOM   1278  OH  TYR X  83      22.792  26.809  22.790  0.00  0.00            
ATOM   1279  HH  TYR X  83      23.593  27.216  22.451  0.00  0.00            
ATOM   1280  CE2 TYR X  83      23.122  25.092  21.053  0.00  0.00            
ATOM   1281  HE2 TYR X  83      23.997  25.625  20.712  0.00  0.00            
ATOM   1282  CD2 TYR X  83      22.763  23.798  20.501  0.00  0.00            
ATOM   1283  HD2 TYR X  83      23.199  23.485  19.564  0.00  0.00            
ATOM   1284  C   TYR X  83      19.625  20.589  18.847  0.00  0.00            
ATOM   1285  O   TYR X  83      18.593  20.013  19.148  0.00  0.00            
ATOM   1286  N   PHE X  84      20.493  20.141  17.959  0.00  0.00            
ATOM   1287  H   PHE X  84      21.363  20.640  17.839  0.00  0.00            
ATOM   1288  CA  PHE X  84      20.254  18.992  17.053  0.00  0.00            
ATOM   1289  HA  PHE X  84      19.761  18.266  17.699  0.00  0.00            
ATOM   1290  CB  PHE X  84      19.409  19.405  15.830  0.00  0.00            
ATOM   1291  HB2 PHE X  84      18.567  19.945  16.264  0.00  0.00            
ATOM   1292  HB3 PHE X  84      20.100  19.916  15.159  0.00  0.00            
ATOM   1293  CG  PHE X  84      18.884  18.320  14.902  0.00  0.00            
ATOM   1294  CD1 PHE X  84      17.977  17.412  15.454  0.00  0.00            
ATOM   1295  HD1 PHE X  84      17.860  17.444  16.527  0.00  0.00            
ATOM   1296  CE1 PHE X  84      17.297  16.422  14.699  0.00  0.00            
ATOM   1297  HE1 PHE X  84      16.815  15.666  15.301  0.00  0.00            
ATOM   1298  CZ  PHE X  84      17.344  16.437  13.338  0.00  0.00            
ATOM   1299  HZ  PHE X  84      16.780  15.770  12.704  0.00  0.00            
ATOM   1300  CE2 PHE X  84      18.262  17.338  12.685  0.00  0.00            
ATOM   1301  HE2 PHE X  84      18.240  17.314  11.605  0.00  0.00            
ATOM   1302  CD2 PHE X  84      19.071  18.265  13.480  0.00  0.00            
ATOM   1303  HD2 PHE X  84      19.810  18.885  12.995  0.00  0.00            
ATOM   1304  C   PHE X  84      21.594  18.316  16.593  0.00  0.00            
ATOM   1305  O   PHE X  84      22.607  18.947  16.326  0.00  0.00            
ATOM   1306  N   LYS X  85      21.432  17.054  16.206  0.00  0.00            
ATOM   1307  H   LYS X  85      20.489  16.704  16.298  0.00  0.00            
ATOM   1308  CA  LYS X  85      22.404  16.283  15.369  0.00  0.00            
ATOM   1309  HA  LYS X  85      22.804  16.965  14.618  0.00  0.00            
ATOM   1310  CB  LYS X  85      23.361  15.552  16.257  0.00  0.00            
ATOM   1311  HB2 LYS X  85      23.765  16.249  16.992  0.00  0.00            
ATOM   1312  HB3 LYS X  85      22.751  14.766  16.703  0.00  0.00            
ATOM   1313  CG  LYS X  85      24.508  14.972  15.470  0.00  0.00            
ATOM   1314  HG2 LYS X  85      24.183  14.114  14.881  0.00  0.00            
ATOM   1315  HG3 LYS X  85      24.984  15.645  14.757  0.00  0.00            
ATOM   1316  CD  LYS X  85      25.575  14.463  16.476  0.00  0.00            
ATOM   1317  HD2 LYS X  85      25.969  15.324  17.017  0.00  0.00            
ATOM   1318  HD3 LYS X  85      25.022  13.780  17.121  0.00  0.00            
ATOM   1319  CE  LYS X  85      26.633  13.703  15.753  0.00  0.00            
ATOM   1320  HE2 LYS X  85      26.207  12.799  15.318  0.00  0.00            
ATOM   1321  HE3 LYS X  85      27.169  14.486  15.216  0.00  0.00            
ATOM   1322  NZ  LYS X  85      27.651  13.229  16.774  0.00  0.00            
ATOM   1323  HZ1 LYS X  85      27.268  12.644  17.504  0.00  0.00            
ATOM   1324  HZ2 LYS X  85      28.439  12.706  16.420  0.00  0.00            
ATOM   1325  HZ3 LYS X  85      27.975  14.038  17.285  0.00  0.00            
ATOM   1326  C   LYS X  85      21.540  15.276  14.562  0.00  0.00            
ATOM   1327  O   LYS X  85      20.530  14.654  15.062  0.00  0.00            
ATOM   1328  N   VAL X  86      21.930  14.976  13.288  0.00  0.00            
ATOM   1329  H   VAL X  86      22.709  15.527  12.955  0.00  0.00            
ATOM   1330  CA  VAL X  86      21.410  13.899  12.359  0.00  0.00            
ATOM   1331  HA  VAL X  86      20.932  13.177  13.020  0.00  0.00            
ATOM   1332  CB  VAL X  86      20.244  14.421  11.420  0.00  0.00            
ATOM   1333  HB  VAL X  86      19.426  14.780  12.044  0.00  0.00            
ATOM   1334  CG1 VAL X  86      20.611  15.474  10.400  0.00  0.00            
ATOM   1335 HG11 VAL X  86      19.808  15.619   9.678  0.00  0.00            
ATOM   1336 HG12 VAL X  86      20.966  16.363  10.921  0.00  0.00            
ATOM   1337 HG13 VAL X  86      21.434  15.227   9.729  0.00  0.00            
ATOM   1338  CG2 VAL X  86      19.639  13.218  10.684  0.00  0.00            
ATOM   1339 HG21 VAL X  86      20.358  12.902   9.928  0.00  0.00            
ATOM   1340 HG22 VAL X  86      19.383  12.305  11.221  0.00  0.00            
ATOM   1341 HG23 VAL X  86      18.733  13.662  10.271  0.00  0.00            
ATOM   1342  C   VAL X  86      22.616  13.273  11.575  0.00  0.00            
ATOM   1343  O   VAL X  86      23.295  13.904  10.766  0.00  0.00            
ATOM   1344  N   GLY X  87      22.816  11.960  11.720  0.00  0.00            
ATOM   1345  H   GLY X  87      22.133  11.428  12.241  0.00  0.00            
ATOM   1346  CA  GLY X  87      24.093  11.368  11.515  0.00  0.00            
ATOM   1347  HA2 GLY X  87      24.026  10.327  11.830  0.00  0.00            
ATOM   1348  HA3 GLY X  87      24.311  11.476  10.453  0.00  0.00            
ATOM   1349  C   GLY X  87      25.201  12.017  12.395  0.00  0.00            
ATOM   1350  O   GLY X  87      25.112  12.012  13.592  0.00  0.00            
ATOM   1351  N   ASN X  88      26.164  12.637  11.730  0.00  0.00            
ATOM   1352  H   ASN X  88      26.133  12.625  10.720  0.00  0.00            
ATOM   1353  CA  ASN X  88      27.162  13.493  12.287  0.00  0.00            
ATOM   1354  HA  ASN X  88      27.299  13.165  13.317  0.00  0.00            
ATOM   1355  CB  ASN X  88      28.538  13.299  11.548  0.00  0.00            
ATOM   1356  HB2 ASN X  88      28.455  13.563  10.494  0.00  0.00            
ATOM   1357  HB3 ASN X  88      29.179  13.984  12.103  0.00  0.00            
ATOM   1358  CG  ASN X  88      29.017  11.903  11.719  0.00  0.00            
ATOM   1359  OD1 ASN X  88      28.936  11.338  12.813  0.00  0.00            
ATOM   1360  ND2 ASN X  88      29.352  11.159  10.643  0.00  0.00            
ATOM   1361 HD21 ASN X  88      29.586  10.200  10.857  0.00  0.00            
ATOM   1362 HD22 ASN X  88      29.295  11.536   9.708  0.00  0.00            
ATOM   1363  C   ASN X  88      26.759  14.991  12.320  0.00  0.00            
ATOM   1364  O   ASN X  88      27.241  15.739  13.151  0.00  0.00            
ATOM   1365  N   CYX X  89      25.944  15.385  11.298  0.00  0.00            
ATOM   1366  H   CYX X  89      25.358  14.728  10.802  0.00  0.00            
ATOM   1367  CA  CYX X  89      25.695  16.824  11.062  0.00  0.00            
ATOM   1368  HA  CYX X  89      26.677  17.241  10.839  0.00  0.00            
ATOM   1369  CB  CYX X  89      24.919  17.129   9.724  0.00  0.00            
ATOM   1370  HB2 CYX X  89      25.444  16.648   8.899  0.00  0.00            
ATOM   1371  HB3 CYX X  89      23.901  16.741   9.749  0.00  0.00            
ATOM   1372  SG  CYX X  89      24.796  18.852   9.304  0.00  0.00            
ATOM   1373  C   CYX X  89      25.026  17.551  12.237  0.00  0.00            
ATOM   1374  O   CYX X  89      23.863  17.158  12.556  0.00  0.00            
ATOM   1375  N   THR X  90      25.634  18.466  12.891  0.00  0.00            
ATOM   1376  H   THR X  90      26.562  18.690  12.563  0.00  0.00            
ATOM   1377  CA  THR X  90      25.169  19.250  14.091  0.00  0.00            
ATOM   1378  HA  THR X  90      24.318  18.707  14.501  0.00  0.00            
ATOM   1379  CB  THR X  90      26.215  19.336  15.215  0.00  0.00            
ATOM   1380  HB  THR X  90      25.865  19.879  16.093  0.00  0.00            
ATOM   1381  CG2 THR X  90      26.599  17.947  15.763  0.00  0.00            
ATOM   1382 HG21 THR X  90      27.179  18.056  16.679  0.00  0.00            
ATOM   1383 HG22 THR X  90      25.754  17.309  16.019  0.00  0.00            
ATOM   1384 HG23 THR X  90      27.186  17.464  14.981  0.00  0.00            
ATOM   1385  OG1 THR X  90      27.394  20.115  14.974  0.00  0.00            
ATOM   1386  HG1 THR X  90      28.065  19.511  14.648  0.00  0.00            
ATOM   1387  C   THR X  90      24.735  20.600  13.702  0.00  0.00            
ATOM   1388  O   THR X  90      25.436  21.274  12.914  0.00  0.00            
ATOM   1389  N   ARG X  91      23.568  21.014  14.177  0.00  0.00            
ATOM   1390  H   ARG X  91      23.063  20.444  14.840  0.00  0.00            
ATOM   1391  CA  ARG X  91      22.944  22.259  13.889  0.00  0.00            
ATOM   1392  HA  ARG X  91      23.671  22.973  13.502  0.00  0.00            
ATOM   1393  CB  ARG X  91      21.710  22.064  13.007  0.00  0.00            
ATOM   1394  HB2 ARG X  91      20.951  21.527  13.575  0.00  0.00            
ATOM   1395  HB3 ARG X  91      21.304  23.044  12.754  0.00  0.00            
ATOM   1396  CG  ARG X  91      22.039  21.204  11.728  0.00  0.00            
ATOM   1397  HG2 ARG X  91      22.849  21.661  11.159  0.00  0.00            
ATOM   1398  HG3 ARG X  91      22.360  20.224  12.081  0.00  0.00            
ATOM   1399  CD  ARG X  91      20.833  20.975  10.764  0.00  0.00            
ATOM   1400  HD2 ARG X  91      21.122  20.263   9.992  0.00  0.00            
ATOM   1401  HD3 ARG X  91      20.094  20.476  11.391  0.00  0.00            
ATOM   1402  NE  ARG X  91      20.408  22.260  10.172  0.00  0.00            
ATOM   1403  HE  ARG X  91      20.675  23.108  10.652  0.00  0.00            
ATOM   1404  CZ  ARG X  91      19.687  22.401   9.095  0.00  0.00            
ATOM   1405  NH1 ARG X  91      18.850  21.449   8.721  0.00  0.00            
ATOM   1406 HH11 ARG X  91      18.848  20.647   9.334  0.00  0.00            
ATOM   1407 HH12 ARG X  91      18.158  21.612   8.004  0.00  0.00            
ATOM   1408  NH2 ARG X  91      19.745  23.534   8.464  0.00  0.00            
ATOM   1409 HH21 ARG X  91      20.530  24.144   8.639  0.00  0.00            
ATOM   1410 HH22 ARG X  91      19.170  23.835   7.690  0.00  0.00            
ATOM   1411  C   ARG X  91      22.342  22.798  15.223  0.00  0.00            
ATOM   1412  O   ARG X  91      22.315  22.078  16.187  0.00  0.00            
ATOM   1413  N   LYS X  92      21.934  24.057  15.270  0.00  0.00            
ATOM   1414  H   LYS X  92      21.942  24.504  14.365  0.00  0.00            
ATOM   1415  CA  LYS X  92      21.296  24.875  16.392  0.00  0.00            
ATOM   1416  HA  LYS X  92      20.776  24.209  17.080  0.00  0.00            
ATOM   1417  CB  LYS X  92      22.396  25.623  17.142  0.00  0.00            
ATOM   1418  HB2 LYS X  92      21.855  26.379  17.711  0.00  0.00            
ATOM   1419  HB3 LYS X  92      22.927  24.940  17.806  0.00  0.00            
ATOM   1420  CG  LYS X  92      23.382  26.380  16.202  0.00  0.00            
ATOM   1421  HG2 LYS X  92      24.047  25.627  15.778  0.00  0.00            
ATOM   1422  HG3 LYS X  92      22.884  26.832  15.345  0.00  0.00            
ATOM   1423  CD  LYS X  92      24.141  27.560  16.794  0.00  0.00            
ATOM   1424  HD2 LYS X  92      23.416  28.279  17.174  0.00  0.00            
ATOM   1425  HD3 LYS X  92      24.783  27.198  17.596  0.00  0.00            
ATOM   1426  CE  LYS X  92      24.985  28.146  15.737  0.00  0.00            
ATOM   1427  HE2 LYS X  92      25.565  27.297  15.375  0.00  0.00            
ATOM   1428  HE3 LYS X  92      24.356  28.446  14.899  0.00  0.00            
ATOM   1429  NZ  LYS X  92      25.778  29.315  16.289  0.00  0.00            
ATOM   1430  HZ1 LYS X  92      25.217  30.135  16.474  0.00  0.00            
ATOM   1431  HZ2 LYS X  92      26.064  29.052  17.221  0.00  0.00            
ATOM   1432  HZ3 LYS X  92      26.519  29.520  15.634  0.00  0.00            
ATOM   1433  C   LYS X  92      20.267  25.856  15.803  0.00  0.00            
ATOM   1434  O   LYS X  92      20.372  26.336  14.693  0.00  0.00            
ATOM   1435  N   TYR X  93      19.258  26.091  16.521  0.00  0.00            
ATOM   1436  H   TYR X  93      19.254  25.691  17.449  0.00  0.00            
ATOM   1437  CA  TYR X  93      18.089  26.834  16.093  0.00  0.00            
ATOM   1438  HA  TYR X  93      18.310  27.517  15.273  0.00  0.00            
ATOM   1439  CB  TYR X  93      16.954  25.897  15.600  0.00  0.00            
ATOM   1440  HB2 TYR X  93      16.551  25.458  16.513  0.00  0.00            
ATOM   1441  HB3 TYR X  93      16.141  26.498  15.191  0.00  0.00            
ATOM   1442  CG  TYR X  93      17.110  24.714  14.673  0.00  0.00            
ATOM   1443  CD1 TYR X  93      17.663  23.524  15.190  0.00  0.00            
ATOM   1444  HD1 TYR X  93      18.100  23.526  16.178  0.00  0.00            
ATOM   1445  CE1 TYR X  93      17.990  22.507  14.291  0.00  0.00            
ATOM   1446  HE1 TYR X  93      18.561  21.642  14.595  0.00  0.00            
ATOM   1447  CZ  TYR X  93      17.708  22.565  12.933  0.00  0.00            
ATOM   1448  OH  TYR X  93      18.028  21.644  12.090  0.00  0.00            
ATOM   1449  HH  TYR X  93      17.272  21.383  11.559  0.00  0.00            
ATOM   1450  CE2 TYR X  93      17.310  23.785  12.406  0.00  0.00            
ATOM   1451  HE2 TYR X  93      17.191  23.875  11.337  0.00  0.00            
ATOM   1452  CD2 TYR X  93      16.897  24.859  13.249  0.00  0.00            
ATOM   1453  HD2 TYR X  93      16.445  25.713  12.766  0.00  0.00            
ATOM   1454  C   TYR X  93      17.502  27.609  17.234  0.00  0.00            
ATOM   1455  O   TYR X  93      17.835  27.470  18.426  0.00  0.00            
ATOM   1456  N   LYS X  94      16.647  28.542  16.904  0.00  0.00            
ATOM   1457  H   LYS X  94      16.541  28.832  15.942  0.00  0.00            
ATOM   1458  CA  LYS X  94      15.827  29.297  17.847  0.00  0.00            
ATOM   1459  HA  LYS X  94      16.004  28.849  18.825  0.00  0.00            
ATOM   1460  CB  LYS X  94      16.295  30.730  17.936  0.00  0.00            
ATOM   1461  HB2 LYS X  94      16.450  31.142  16.938  0.00  0.00            
ATOM   1462  HB3 LYS X  94      15.521  31.387  18.333  0.00  0.00            
ATOM   1463  CG  LYS X  94      17.520  30.991  18.787  0.00  0.00            
ATOM   1464  HG2 LYS X  94      17.143  30.655  19.753  0.00  0.00            
ATOM   1465  HG3 LYS X  94      18.437  30.460  18.532  0.00  0.00            
ATOM   1466  CD  LYS X  94      17.879  32.474  18.805  0.00  0.00            
ATOM   1467  HD2 LYS X  94      17.894  32.690  17.737  0.00  0.00            
ATOM   1468  HD3 LYS X  94      17.129  33.055  19.343  0.00  0.00            
ATOM   1469  CE  LYS X  94      19.212  32.792  19.472  0.00  0.00            
ATOM   1470  HE2 LYS X  94      19.146  32.478  20.513  0.00  0.00            
ATOM   1471  HE3 LYS X  94      20.070  32.275  19.042  0.00  0.00            
ATOM   1472  NZ  LYS X  94      19.477  34.240  19.550  0.00  0.00            
ATOM   1473  HZ1 LYS X  94      20.476  34.351  19.646  0.00  0.00            
ATOM   1474  HZ2 LYS X  94      19.314  34.788  18.718  0.00  0.00            
ATOM   1475  HZ3 LYS X  94      18.961  34.606  20.337  0.00  0.00            
ATOM   1476  C   LYS X  94      14.342  29.178  17.532  0.00  0.00            
ATOM   1477  O   LYS X  94      13.977  29.470  16.398  0.00  0.00            
ATOM   1478  N   MET X  95      13.493  28.989  18.527  0.00  0.00            
ATOM   1479  H   MET X  95      13.886  28.856  19.448  0.00  0.00            
ATOM   1480  CA  MET X  95      12.028  28.710  18.352  0.00  0.00            
ATOM   1481  HA  MET X  95      11.930  27.986  17.543  0.00  0.00            
ATOM   1482  CB  MET X  95      11.511  28.167  19.664  0.00  0.00            
ATOM   1483  HB2 MET X  95      12.133  27.300  19.889  0.00  0.00            
ATOM   1484  HB3 MET X  95      11.760  28.920  20.413  0.00  0.00            
ATOM   1485  CG  MET X  95       9.998  27.804  19.612  0.00  0.00            
ATOM   1486  HG2 MET X  95       9.711  27.529  20.627  0.00  0.00            
ATOM   1487  HG3 MET X  95       9.354  28.613  19.268  0.00  0.00            
ATOM   1488  SD  MET X  95       9.636  26.366  18.554  0.00  0.00            
ATOM   1489  CE  MET X  95      10.594  25.021  19.188  0.00  0.00            
ATOM   1490  HE1 MET X  95      10.397  24.139  18.579  0.00  0.00            
ATOM   1491  HE2 MET X  95      11.659  25.238  19.111  0.00  0.00            
ATOM   1492  HE3 MET X  95      10.353  24.732  20.212  0.00  0.00            
ATOM   1493  C   MET X  95      11.227  29.963  17.861  0.00  0.00            
ATOM   1494  O   MET X  95      11.343  31.054  18.452  0.00  0.00            
ATOM   1495  N   THR X  96      10.525  29.746  16.687  0.00  0.00            
ATOM   1496  H   THR X  96      10.220  28.802  16.494  0.00  0.00            
ATOM   1497  CA  THR X  96       9.851  30.784  15.977  0.00  0.00            
ATOM   1498  HA  THR X  96      10.283  31.766  16.171  0.00  0.00            
ATOM   1499  CB  THR X  96      10.055  30.536  14.467  0.00  0.00            
ATOM   1500  HB  THR X  96       9.529  29.623  14.187  0.00  0.00            
ATOM   1501  CG2 THR X  96       9.401  31.666  13.642  0.00  0.00            
ATOM   1502 HG21 THR X  96       8.336  31.455  13.551  0.00  0.00            
ATOM   1503 HG22 THR X  96       9.732  32.600  14.097  0.00  0.00            
ATOM   1504 HG23 THR X  96       9.780  31.666  12.620  0.00  0.00            
ATOM   1505  OG1 THR X  96      11.448  30.552  14.149  0.00  0.00            
ATOM   1506  HG1 THR X  96      11.845  31.326  14.556  0.00  0.00            
ATOM   1507  C   THR X  96       8.306  30.977  16.159  0.00  0.00            
ATOM   1508  O   THR X  96       7.869  32.072  16.447  0.00  0.00            
ATOM   1509  N   SER X  97       7.496  29.883  16.002  0.00  0.00            
ATOM   1510  H   SER X  97       7.935  28.974  15.968  0.00  0.00            
ATOM   1511  CA  SER X  97       6.010  29.950  16.093  0.00  0.00            
ATOM   1512  HA  SER X  97       5.784  30.817  16.713  0.00  0.00            
ATOM   1513  CB  SER X  97       5.424  30.254  14.694  0.00  0.00            
ATOM   1514  HB2 SER X  97       5.950  31.161  14.396  0.00  0.00            
ATOM   1515  HB3 SER X  97       5.574  29.354  14.097  0.00  0.00            
ATOM   1516  OG  SER X  97       4.029  30.616  14.766  0.00  0.00            
ATOM   1517  HG  SER X  97       3.935  31.509  15.106  0.00  0.00            
ATOM   1518  C   SER X  97       5.485  28.638  16.687  0.00  0.00            
ATOM   1519  O   SER X  97       6.076  27.614  16.579  0.00  0.00            
ATOM   1520  N   ILE X  98       4.282  28.711  17.389  0.00  0.00            
ATOM   1521  H   ILE X  98       3.871  29.631  17.443  0.00  0.00            
ATOM   1522  CA  ILE X  98       3.627  27.571  18.009  0.00  0.00            
ATOM   1523  HA  ILE X  98       4.023  26.633  17.619  0.00  0.00            
ATOM   1524  CB  ILE X  98       3.850  27.568  19.569  0.00  0.00            
ATOM   1525  HB  ILE X  98       3.340  28.440  19.978  0.00  0.00            
ATOM   1526  CG2 ILE X  98       3.174  26.275  20.214  0.00  0.00            
ATOM   1527 HG21 ILE X  98       2.953  26.277  21.281  0.00  0.00            
ATOM   1528 HG22 ILE X  98       2.143  26.122  19.896  0.00  0.00            
ATOM   1529 HG23 ILE X  98       3.805  25.428  19.942  0.00  0.00            
ATOM   1530  CG1 ILE X  98       5.294  27.597  20.100  0.00  0.00            
ATOM   1531 HG12 ILE X  98       5.342  27.146  21.091  0.00  0.00            
ATOM   1532 HG13 ILE X  98       5.962  27.043  19.440  0.00  0.00            
ATOM   1533  CD1 ILE X  98       5.803  28.990  20.193  0.00  0.00            
ATOM   1534 HD11 ILE X  98       6.879  28.917  20.350  0.00  0.00            
ATOM   1535 HD12 ILE X  98       5.772  29.495  19.227  0.00  0.00            
ATOM   1536 HD13 ILE X  98       5.217  29.481  20.970  0.00  0.00            
ATOM   1537  C   ILE X  98       2.175  27.574  17.510  0.00  0.00            
ATOM   1538  O   ILE X  98       1.545  28.640  17.333  0.00  0.00            
ATOM   1539  N   ARG X  99       1.616  26.400  17.238  0.00  0.00            
ATOM   1540  H   ARG X  99       2.071  25.529  17.471  0.00  0.00            
ATOM   1541  CA  ARG X  99       0.255  26.212  16.685  0.00  0.00            
ATOM   1542  HA  ARG X  99      -0.432  27.056  16.754  0.00  0.00            
ATOM   1543  CB  ARG X  99       0.459  26.108  15.176  0.00  0.00            
ATOM   1544  HB2 ARG X  99       0.728  27.014  14.632  0.00  0.00            
ATOM   1545  HB3 ARG X  99       1.166  25.297  15.004  0.00  0.00            
ATOM   1546  CG  ARG X  99      -0.926  25.711  14.581  0.00  0.00            
ATOM   1547  HG2 ARG X  99      -1.194  24.666  14.733  0.00  0.00            
ATOM   1548  HG3 ARG X  99      -1.770  26.259  15.001  0.00  0.00            
ATOM   1549  CD  ARG X  99      -0.783  25.834  13.019  0.00  0.00            
ATOM   1550  HD2 ARG X  99      -0.800  26.900  12.794  0.00  0.00            
ATOM   1551  HD3 ARG X  99       0.218  25.443  12.840  0.00  0.00            
ATOM   1552  NE  ARG X  99      -1.853  25.140  12.316  0.00  0.00            
ATOM   1553  HE  ARG X  99      -2.794  25.489  12.430  0.00  0.00            
ATOM   1554  CZ  ARG X  99      -1.738  24.062  11.588  0.00  0.00            
ATOM   1555  NH1 ARG X  99      -0.626  23.587  11.098  0.00  0.00            
ATOM   1556 HH11 ARG X  99       0.145  24.174  11.386  0.00  0.00            
ATOM   1557 HH12 ARG X  99      -0.457  22.826  10.456  0.00  0.00            
ATOM   1558  NH2 ARG X  99      -2.753  23.288  11.377  0.00  0.00            
ATOM   1559 HH21 ARG X  99      -3.694  23.526  11.655  0.00  0.00            
ATOM   1560 HH22 ARG X  99      -2.642  22.478  10.784  0.00  0.00            
ATOM   1561  C   ARG X  99      -0.451  24.995  17.449  0.00  0.00            
ATOM   1562  O   ARG X  99      -0.014  23.809  17.396  0.00  0.00            
ATOM   1563  N   ASN X 100      -1.588  25.360  18.092  0.00  0.00            
ATOM   1564  H   ASN X 100      -1.819  26.339  17.997  0.00  0.00            
ATOM   1565  CA  ASN X 100      -2.454  24.490  18.878  0.00  0.00            
ATOM   1566  HA  ASN X 100      -1.928  23.609  19.246  0.00  0.00            
ATOM   1567  CB  ASN X 100      -3.083  25.131  20.185  0.00  0.00            
ATOM   1568  HB2 ASN X 100      -3.408  26.143  19.942  0.00  0.00            
ATOM   1569  HB3 ASN X 100      -3.914  24.517  20.533  0.00  0.00            
ATOM   1570  CG  ASN X 100      -2.129  25.268  21.313  0.00  0.00            
ATOM   1571  OD1 ASN X 100      -0.976  25.141  21.089  0.00  0.00            
ATOM   1572  ND2 ASN X 100      -2.603  25.580  22.503  0.00  0.00            
ATOM   1573 HD21 ASN X 100      -1.968  25.869  23.233  0.00  0.00            
ATOM   1574 HD22 ASN X 100      -3.593  25.556  22.698  0.00  0.00            
ATOM   1575  C   ASN X 100      -3.526  23.803  17.990  0.00  0.00            
ATOM   1576  O   ASN X 100      -4.317  24.475  17.329  0.00  0.00            
ATOM   1577  N   VAL X 101      -3.491  22.486  17.817  0.00  0.00            
ATOM   1578  H   VAL X 101      -2.932  21.899  18.419  0.00  0.00            
ATOM   1579  CA  VAL X 101      -4.489  21.763  17.054  0.00  0.00            
ATOM   1580  HA  VAL X 101      -5.218  22.468  16.655  0.00  0.00            
ATOM   1581  CB  VAL X 101      -3.830  21.179  15.813  0.00  0.00            
ATOM   1582  HB  VAL X 101      -4.634  20.664  15.287  0.00  0.00            
ATOM   1583  CG1 VAL X 101      -3.354  22.260  14.915  0.00  0.00            
ATOM   1584 HG11 VAL X 101      -2.752  22.978  15.472  0.00  0.00            
ATOM   1585 HG12 VAL X 101      -2.827  21.872  14.043  0.00  0.00            
ATOM   1586 HG13 VAL X 101      -4.237  22.796  14.568  0.00  0.00            
ATOM   1587  CG2 VAL X 101      -2.612  20.278  16.081  0.00  0.00            
ATOM   1588 HG21 VAL X 101      -2.260  19.881  15.130  0.00  0.00            
ATOM   1589 HG22 VAL X 101      -1.832  20.800  16.635  0.00  0.00            
ATOM   1590 HG23 VAL X 101      -2.974  19.415  16.640  0.00  0.00            
ATOM   1591  C   VAL X 101      -5.194  20.734  17.936  0.00  0.00            
ATOM   1592  O   VAL X 101      -4.818  20.416  19.072  0.00  0.00            
ATOM   1593  N   LYS X 102      -6.266  20.122  17.397  0.00  0.00            
ATOM   1594  H   LYS X 102      -6.605  20.461  16.508  0.00  0.00            
ATOM   1595  CA  LYS X 102      -7.009  19.040  17.944  0.00  0.00            
ATOM   1596  HA  LYS X 102      -7.176  19.280  18.994  0.00  0.00            
ATOM   1597  CB  LYS X 102      -8.302  18.850  17.140  0.00  0.00            
ATOM   1598  HB2 LYS X 102      -8.892  18.124  17.699  0.00  0.00            
ATOM   1599  HB3 LYS X 102      -8.753  19.840  17.214  0.00  0.00            
ATOM   1600  CG  LYS X 102      -8.187  18.554  15.642  0.00  0.00            
ATOM   1601  HG2 LYS X 102      -7.804  19.426  15.112  0.00  0.00            
ATOM   1602  HG3 LYS X 102      -7.531  17.685  15.588  0.00  0.00            
ATOM   1603  CD  LYS X 102      -9.500  18.137  14.922  0.00  0.00            
ATOM   1604  HD2 LYS X 102     -10.032  17.344  15.447  0.00  0.00            
ATOM   1605  HD3 LYS X 102     -10.184  18.987  14.923  0.00  0.00            
ATOM   1606  CE  LYS X 102      -9.158  17.595  13.494  0.00  0.00            
ATOM   1607  HE2 LYS X 102      -8.730  18.406  12.905  0.00  0.00            
ATOM   1608  HE3 LYS X 102      -8.438  16.781  13.579  0.00  0.00            
ATOM   1609  NZ  LYS X 102     -10.328  17.041  12.761  0.00  0.00            
ATOM   1610  HZ1 LYS X 102     -10.169  16.657  11.840  0.00  0.00            
ATOM   1611  HZ2 LYS X 102     -10.830  16.329  13.273  0.00  0.00            
ATOM   1612  HZ3 LYS X 102     -10.991  17.803  12.758  0.00  0.00            
ATOM   1613  C   LYS X 102      -6.201  17.724  17.947  0.00  0.00            
ATOM   1614  O   LYS X 102      -5.336  17.611  17.066  0.00  0.00            
ATOM   1615  N   PRO X 103      -6.409  16.803  18.888  0.00  0.00            
ATOM   1616  CD  PRO X 103      -6.970  17.054  20.191  0.00  0.00            
ATOM   1617  HD2 PRO X 103      -8.058  16.988  20.170  0.00  0.00            
ATOM   1618  HD3 PRO X 103      -6.590  17.980  20.623  0.00  0.00            
ATOM   1619  CG  PRO X 103      -6.541  15.897  21.150  0.00  0.00            
ATOM   1620  HG2 PRO X 103      -7.330  15.727  21.883  0.00  0.00            
ATOM   1621  HG3 PRO X 103      -5.586  16.088  21.638  0.00  0.00            
ATOM   1622  CB  PRO X 103      -6.328  14.769  20.117  0.00  0.00            
ATOM   1623  HB2 PRO X 103      -7.332  14.461  19.826  0.00  0.00            
ATOM   1624  HB3 PRO X 103      -5.754  13.929  20.508  0.00  0.00            
ATOM   1625  CA  PRO X 103      -5.606  15.479  18.952  0.00  0.00            
ATOM   1626  HA  PRO X 103      -4.592  15.690  19.294  0.00  0.00            
ATOM   1627  C   PRO X 103      -5.620  14.604  17.731  0.00  0.00            
ATOM   1628  O   PRO X 103      -4.809  13.715  17.591  0.00  0.00            
ATOM   1629  N   THR X 104      -6.546  14.821  16.800  0.00  0.00            
ATOM   1630  H   THR X 104      -7.221  15.549  16.984  0.00  0.00            
ATOM   1631  CA  THR X 104      -6.561  14.148  15.502  0.00  0.00            
ATOM   1632  HA  THR X 104      -6.066  13.178  15.525  0.00  0.00            
ATOM   1633  CB  THR X 104      -8.001  13.773  15.133  0.00  0.00            
ATOM   1634  HB  THR X 104      -7.980  13.403  14.108  0.00  0.00            
ATOM   1635  CG2 THR X 104      -8.563  12.588  15.970  0.00  0.00            
ATOM   1636 HG21 THR X 104      -7.864  11.758  16.065  0.00  0.00            
ATOM   1637 HG22 THR X 104      -8.626  12.841  17.029  0.00  0.00            
ATOM   1638 HG23 THR X 104      -9.531  12.274  15.579  0.00  0.00            
ATOM   1639  OG1 THR X 104      -8.752  14.917  15.020  0.00  0.00            
ATOM   1640  HG1 THR X 104      -9.364  14.853  15.757  0.00  0.00            
ATOM   1641  C   THR X 104      -5.897  14.852  14.312  0.00  0.00            
ATOM   1642  O   THR X 104      -5.840  14.301  13.230  0.00  0.00            
ATOM   1643  N   ALA X 105      -5.274  15.988  14.504  0.00  0.00            
ATOM   1644  H   ALA X 105      -5.210  16.409  15.419  0.00  0.00            
ATOM   1645  CA  ALA X 105      -4.720  16.706  13.385  0.00  0.00            
ATOM   1646  HA  ALA X 105      -5.384  16.500  12.545  0.00  0.00            
ATOM   1647  CB  ALA X 105      -4.891  18.242  13.710  0.00  0.00            
ATOM   1648  HB1 ALA X 105      -5.935  18.436  13.956  0.00  0.00            
ATOM   1649  HB2 ALA X 105      -4.289  18.471  14.589  0.00  0.00            
ATOM   1650  HB3 ALA X 105      -4.514  18.819  12.865  0.00  0.00            
ATOM   1651  C   ALA X 105      -3.266  16.214  13.016  0.00  0.00            
ATOM   1652  O   ALA X 105      -2.344  16.187  13.864  0.00  0.00            
ATOM   1653  N   VAL X 106      -3.106  15.940  11.763  0.00  0.00            
ATOM   1654  H   VAL X 106      -3.915  15.956  11.158  0.00  0.00            
ATOM   1655  CA  VAL X 106      -1.726  15.642  11.203  0.00  0.00            
ATOM   1656  HA  VAL X 106      -1.200  14.958  11.868  0.00  0.00            
ATOM   1657  CB  VAL X 106      -1.811  14.936   9.846  0.00  0.00            
ATOM   1658  HB  VAL X 106      -2.413  15.523   9.153  0.00  0.00            
ATOM   1659  CG1 VAL X 106      -0.446  14.921   9.161  0.00  0.00            
ATOM   1660 HG11 VAL X 106       0.271  14.507   9.870  0.00  0.00            
ATOM   1661 HG12 VAL X 106      -0.614  14.351   8.247  0.00  0.00            
ATOM   1662 HG13 VAL X 106      -0.147  15.901   8.790  0.00  0.00            
ATOM   1663  CG2 VAL X 106      -2.399  13.561   9.966  0.00  0.00            
ATOM   1664 HG21 VAL X 106      -2.768  13.322   8.968  0.00  0.00            
ATOM   1665 HG22 VAL X 106      -1.768  12.757  10.344  0.00  0.00            
ATOM   1666 HG23 VAL X 106      -3.316  13.707  10.537  0.00  0.00            
ATOM   1667  C   VAL X 106      -0.931  16.984  11.102  0.00  0.00            
ATOM   1668  O   VAL X 106      -1.385  17.995  10.556  0.00  0.00            
ATOM   1669  N   GLY X 107       0.293  17.054  11.666  0.00  0.00            
ATOM   1670  H   GLY X 107       0.682  16.235  12.112  0.00  0.00            
ATOM   1671  CA  GLY X 107       1.045  18.249  11.826  0.00  0.00            
ATOM   1672  HA2 GLY X 107       0.284  18.975  12.111  0.00  0.00            
ATOM   1673  HA3 GLY X 107       1.631  18.324  12.742  0.00  0.00            
ATOM   1674  C   GLY X 107       1.876  18.683  10.667  0.00  0.00            
ATOM   1675  O   GLY X 107       2.147  19.855  10.446  0.00  0.00            
ATOM   1676  N   VAL X 108       2.269  17.669   9.873  0.00  0.00            
ATOM   1677  H   VAL X 108       2.163  16.729  10.225  0.00  0.00            
ATOM   1678  CA  VAL X 108       3.239  17.839   8.741  0.00  0.00            
ATOM   1679  HA  VAL X 108       3.916  18.639   9.039  0.00  0.00            
ATOM   1680  CB  VAL X 108       4.027  16.571   8.319  0.00  0.00            
ATOM   1681  HB  VAL X 108       4.697  16.830   7.499  0.00  0.00            
ATOM   1682  CG1 VAL X 108       4.995  16.148   9.399  0.00  0.00            
ATOM   1683 HG11 VAL X 108       4.626  15.913  10.398  0.00  0.00            
ATOM   1684 HG12 VAL X 108       5.569  15.269   9.108  0.00  0.00            
ATOM   1685 HG13 VAL X 108       5.661  16.998   9.541  0.00  0.00            
ATOM   1686  CG2 VAL X 108       3.139  15.356   8.014  0.00  0.00            
ATOM   1687 HG21 VAL X 108       2.541  15.065   8.878  0.00  0.00            
ATOM   1688 HG22 VAL X 108       2.568  15.579   7.113  0.00  0.00            
ATOM   1689 HG23 VAL X 108       3.684  14.438   7.795  0.00  0.00            
ATOM   1690  C   VAL X 108       2.626  18.454   7.445  0.00  0.00            
ATOM   1691  O   VAL X 108       3.349  18.666   6.477  0.00  0.00            
ATOM   1692  N   LEU X 109       1.272  18.760   7.375  0.00  0.00            
ATOM   1693  H   LEU X 109       0.708  18.385   8.124  0.00  0.00            
ATOM   1694  CA  LEU X 109       0.507  19.088   6.194  0.00  0.00            
ATOM   1695  HA  LEU X 109       0.633  18.300   5.452  0.00  0.00            
ATOM   1696  CB  LEU X 109      -1.018  19.124   6.524  0.00  0.00            
ATOM   1697  HB2 LEU X 109      -1.032  19.748   7.418  0.00  0.00            
ATOM   1698  HB3 LEU X 109      -1.460  19.805   5.797  0.00  0.00            
ATOM   1699  CG  LEU X 109      -1.692  17.753   6.842  0.00  0.00            
ATOM   1700  HG  LEU X 109      -1.163  17.300   7.681  0.00  0.00            
ATOM   1701  CD1 LEU X 109      -3.164  18.005   7.371  0.00  0.00            
ATOM   1702 HD11 LEU X 109      -3.706  18.640   6.670  0.00  0.00            
ATOM   1703 HD12 LEU X 109      -3.580  17.009   7.518  0.00  0.00            
ATOM   1704 HD13 LEU X 109      -3.183  18.482   8.351  0.00  0.00            
ATOM   1705  CD2 LEU X 109      -1.651  16.810   5.633  0.00  0.00            
ATOM   1706 HD21 LEU X 109      -2.311  15.946   5.710  0.00  0.00            
ATOM   1707 HD22 LEU X 109      -1.899  17.354   4.722  0.00  0.00            
ATOM   1708 HD23 LEU X 109      -0.611  16.502   5.523  0.00  0.00            
ATOM   1709  C   LEU X 109       0.947  20.328   5.419  0.00  0.00            
ATOM   1710  O   LEU X 109       0.498  20.428   4.279  0.00  0.00            
ATOM   1711  N   ASP X 110       1.690  21.292   5.970  0.00  0.00            
ATOM   1712  H   ASP X 110       1.985  21.108   6.918  0.00  0.00            
ATOM   1713  CA  ASP X 110       2.149  22.477   5.226  0.00  0.00            
ATOM   1714  HA  ASP X 110       1.976  22.301   4.165  0.00  0.00            
ATOM   1715  CB  ASP X 110       1.498  23.801   5.793  0.00  0.00            
ATOM   1716  HB2 ASP X 110       1.860  23.963   6.808  0.00  0.00            
ATOM   1717  HB3 ASP X 110       1.842  24.623   5.165  0.00  0.00            
ATOM   1718  CG  ASP X 110      -0.051  23.766   5.708  0.00  0.00            
ATOM   1719  OD1 ASP X 110      -0.568  23.988   4.615  0.00  0.00            
ATOM   1720  OD2 ASP X 110      -0.756  23.434   6.699  0.00  0.00            
ATOM   1721  C   ASP X 110       3.686  22.625   5.182  0.00  0.00            
ATOM   1722  O   ASP X 110       4.172  23.489   4.512  0.00  0.00            
ATOM   1723  N   GLU X 111       4.494  21.758   5.755  0.00  0.00            
ATOM   1724  H   GLU X 111       4.050  20.984   6.228  0.00  0.00            
ATOM   1725  CA  GLU X 111       5.954  21.761   5.949  0.00  0.00            
ATOM   1726  HA  GLU X 111       6.114  22.653   6.554  0.00  0.00            
ATOM   1727  CB  GLU X 111       6.333  20.602   6.840  0.00  0.00            
ATOM   1728  HB2 GLU X 111       7.296  20.834   7.296  0.00  0.00            
ATOM   1729  HB3 GLU X 111       5.582  20.416   7.608  0.00  0.00            
ATOM   1730  CG  GLU X 111       6.532  19.274   6.062  0.00  0.00            
ATOM   1731  HG2 GLU X 111       6.134  18.479   6.693  0.00  0.00            
ATOM   1732  HG3 GLU X 111       6.016  19.360   5.105  0.00  0.00            
ATOM   1733  CD  GLU X 111       7.924  18.831   5.864  0.00  0.00            
ATOM   1734  OE1 GLU X 111       8.394  18.597   4.733  0.00  0.00            
ATOM   1735  OE2 GLU X 111       8.771  18.751   6.795  0.00  0.00            
ATOM   1736  C   GLU X 111       6.863  21.818   4.707  0.00  0.00            
ATOM   1737  O   GLU X 111       8.088  21.954   4.873  0.00  0.00            
ATOM   1738  N   GLN X 112       6.295  21.770   3.492  0.00  0.00            
ATOM   1739  H   GLN X 112       5.316  21.520   3.489  0.00  0.00            
ATOM   1740  CA  GLN X 112       7.008  22.225   2.311  0.00  0.00            
ATOM   1741  HA  GLN X 112       8.065  21.960   2.354  0.00  0.00            
ATOM   1742  CB  GLN X 112       6.506  21.450   1.119  0.00  0.00            
ATOM   1743  HB2 GLN X 112       5.416  21.422   1.113  0.00  0.00            
ATOM   1744  HB3 GLN X 112       6.860  21.964   0.225  0.00  0.00            
ATOM   1745  CG  GLN X 112       7.077  20.002   1.077  0.00  0.00            
ATOM   1746  HG2 GLN X 112       6.672  19.372   1.868  0.00  0.00            
ATOM   1747  HG3 GLN X 112       6.643  19.654   0.140  0.00  0.00            
ATOM   1748  CD  GLN X 112       8.531  19.984   0.889  0.00  0.00            
ATOM   1749  OE1 GLN X 112       9.072  20.720   0.123  0.00  0.00            
ATOM   1750  NE2 GLN X 112       9.205  19.137   1.656  0.00  0.00            
ATOM   1751 HE21 GLN X 112      10.213  19.171   1.701  0.00  0.00            
ATOM   1752 HE22 GLN X 112       8.699  18.589   2.338  0.00  0.00            
ATOM   1753  C   GLN X 112       6.871  23.807   2.104  0.00  0.00            
ATOM   1754  O   GLN X 112       7.588  24.423   1.282  0.00  0.00            
ATOM   1755  N   LYS X 113       5.925  24.516   2.759  0.00  0.00            
ATOM   1756  H   LYS X 113       5.162  23.962   3.122  0.00  0.00            
ATOM   1757  CA  LYS X 113       5.840  25.989   2.809  0.00  0.00            
ATOM   1758  HA  LYS X 113       6.107  26.337   1.812  0.00  0.00            
ATOM   1759  CB  LYS X 113       4.430  26.533   3.120  0.00  0.00            
ATOM   1760  HB2 LYS X 113       4.187  26.515   4.182  0.00  0.00            
ATOM   1761  HB3 LYS X 113       4.448  27.561   2.755  0.00  0.00            
ATOM   1762  CG  LYS X 113       3.367  25.836   2.260  0.00  0.00            
ATOM   1763  HG2 LYS X 113       3.605  26.033   1.215  0.00  0.00            
ATOM   1764  HG3 LYS X 113       3.447  24.755   2.369  0.00  0.00            
ATOM   1765  CD  LYS X 113       1.909  26.288   2.617  0.00  0.00            
ATOM   1766  HD2 LYS X 113       1.778  26.272   3.699  0.00  0.00            
ATOM   1767  HD3 LYS X 113       1.780  27.289   2.204  0.00  0.00            
ATOM   1768  CE  LYS X 113       1.067  25.393   1.742  0.00  0.00            
ATOM   1769  HE2 LYS X 113       1.160  25.602   0.677  0.00  0.00            
ATOM   1770  HE3 LYS X 113       1.369  24.347   1.802  0.00  0.00            
ATOM   1771  NZ  LYS X 113      -0.297  25.357   2.287  0.00  0.00            
ATOM   1772  HZ1 LYS X 113      -0.866  26.176   2.440  0.00  0.00            
ATOM   1773  HZ2 LYS X 113      -0.961  24.803   1.765  0.00  0.00            
ATOM   1774  HZ3 LYS X 113      -0.376  24.909   3.189  0.00  0.00            
ATOM   1775  C   LYS X 113       6.965  26.692   3.659  0.00  0.00            
ATOM   1776  O   LYS X 113       6.945  26.662   4.894  0.00  0.00            
ATOM   1777  N   GLY X 114       7.888  27.357   2.988  0.00  0.00            
ATOM   1778  H   GLY X 114       7.943  27.306   1.981  0.00  0.00            
ATOM   1779  CA  GLY X 114       8.833  28.274   3.638  0.00  0.00            
ATOM   1780  HA2 GLY X 114       8.323  29.193   3.927  0.00  0.00            
ATOM   1781  HA3 GLY X 114       9.207  27.701   4.486  0.00  0.00            
ATOM   1782  C   GLY X 114      10.060  28.683   2.735  0.00  0.00            
ATOM   1783  O   GLY X 114      10.079  28.497   1.502  0.00  0.00            
ATOM   1784  N   LYS X 115      11.081  29.275   3.336  0.00  0.00            
ATOM   1785  H   LYS X 115      10.979  29.320   4.339  0.00  0.00            
ATOM   1786  CA  LYS X 115      12.344  29.800   2.588  0.00  0.00            
ATOM   1787  HA  LYS X 115      12.400  29.140   1.722  0.00  0.00            
ATOM   1788  CB  LYS X 115      11.942  31.225   1.991  0.00  0.00            
ATOM   1789  HB2 LYS X 115      12.692  31.550   1.269  0.00  0.00            
ATOM   1790  HB3 LYS X 115      11.010  31.173   1.429  0.00  0.00            
ATOM   1791  CG  LYS X 115      11.708  32.426   2.933  0.00  0.00            
ATOM   1792  HG2 LYS X 115      10.845  32.230   3.570  0.00  0.00            
ATOM   1793  HG3 LYS X 115      12.593  32.653   3.528  0.00  0.00            
ATOM   1794  CD  LYS X 115      11.379  33.701   2.204  0.00  0.00            
ATOM   1795  HD2 LYS X 115      11.672  34.452   2.938  0.00  0.00            
ATOM   1796  HD3 LYS X 115      11.946  33.789   1.277  0.00  0.00            
ATOM   1797  CE  LYS X 115       9.904  33.958   1.847  0.00  0.00            
ATOM   1798  HE2 LYS X 115       9.841  34.891   1.288  0.00  0.00            
ATOM   1799  HE3 LYS X 115       9.453  33.282   1.120  0.00  0.00            
ATOM   1800  NZ  LYS X 115       8.963  34.162   2.973  0.00  0.00            
ATOM   1801  HZ1 LYS X 115       8.043  34.421   2.648  0.00  0.00            
ATOM   1802  HZ2 LYS X 115       8.853  33.403   3.631  0.00  0.00            
ATOM   1803  HZ3 LYS X 115       9.289  34.966   3.489  0.00  0.00            
ATOM   1804  C   LYS X 115      13.692  29.733   3.399  0.00  0.00            
ATOM   1805  O   LYS X 115      14.769  29.410   2.815  0.00  0.00            
ATOM   1806  N   ASP X 116      13.648  29.925   4.712  0.00  0.00            
ATOM   1807  H   ASP X 116      12.832  30.377   5.098  0.00  0.00            
ATOM   1808  CA  ASP X 116      14.888  29.672   5.562  0.00  0.00            
ATOM   1809  HA  ASP X 116      15.757  29.850   4.928  0.00  0.00            
ATOM   1810  CB  ASP X 116      14.922  30.514   6.836  0.00  0.00            
ATOM   1811  HB2 ASP X 116      14.112  30.181   7.486  0.00  0.00            
ATOM   1812  HB3 ASP X 116      15.928  30.463   7.251  0.00  0.00            
ATOM   1813  CG  ASP X 116      14.910  31.939   6.526  0.00  0.00            
ATOM   1814  OD1 ASP X 116      14.302  32.751   7.282  0.00  0.00            
ATOM   1815  OD2 ASP X 116      15.535  32.400   5.552  0.00  0.00            
ATOM   1816  C   ASP X 116      14.925  28.236   6.035  0.00  0.00            
ATOM   1817  O   ASP X 116      14.027  27.403   5.827  0.00  0.00            
ATOM   1818  N   CYX X 117      16.062  27.952   6.650  0.00  0.00            
ATOM   1819  H   CYX X 117      16.809  28.623   6.762  0.00  0.00            
ATOM   1820  CA  CYX X 117      16.290  26.555   7.203  0.00  0.00            
ATOM   1821  HA  CYX X 117      16.006  25.769   6.503  0.00  0.00            
ATOM   1822  CB  CYX X 117      17.808  26.428   7.367  0.00  0.00            
ATOM   1823  HB2 CYX X 117      18.084  27.098   8.181  0.00  0.00            
ATOM   1824  HB3 CYX X 117      18.108  25.428   7.682  0.00  0.00            
ATOM   1825  SG  CYX X 117      19.008  26.672   6.023  0.00  0.00            
ATOM   1826  C   CYX X 117      15.555  26.388   8.540  0.00  0.00            
ATOM   1827  O   CYX X 117      15.773  27.156   9.464  0.00  0.00            
ATOM   1828  N   GLN X 118      14.699  25.350   8.626  0.00  0.00            
ATOM   1829  H   GLN X 118      14.516  24.827   7.781  0.00  0.00            
ATOM   1830  CA  GLN X 118      13.847  25.190   9.810  0.00  0.00            
ATOM   1831  HA  GLN X 118      14.319  25.759  10.611  0.00  0.00            
ATOM   1832  CB  GLN X 118      12.467  25.870   9.436  0.00  0.00            
ATOM   1833  HB2 GLN X 118      12.037  25.300   8.613  0.00  0.00            
ATOM   1834  HB3 GLN X 118      11.820  25.613  10.274  0.00  0.00            
ATOM   1835  CG  GLN X 118      12.505  27.393   9.266  0.00  0.00            
ATOM   1836  HG2 GLN X 118      12.991  27.858  10.124  0.00  0.00            
ATOM   1837  HG3 GLN X 118      13.022  27.656   8.344  0.00  0.00            
ATOM   1838  CD  GLN X 118      11.067  27.856   9.112  0.00  0.00            
ATOM   1839  OE1 GLN X 118      10.238  27.233   8.455  0.00  0.00            
ATOM   1840  NE2 GLN X 118      10.742  28.953   9.697  0.00  0.00            
ATOM   1841 HE21 GLN X 118       9.764  29.188   9.788  0.00  0.00            
ATOM   1842 HE22 GLN X 118      11.507  29.414  10.168  0.00  0.00            
ATOM   1843  C   GLN X 118      13.635  23.748  10.316  0.00  0.00            
ATOM   1844  O   GLN X 118      14.023  22.757   9.652  0.00  0.00            
ATOM   1845  N   LEU X 119      13.034  23.636  11.493  0.00  0.00            
ATOM   1846  H   LEU X 119      12.774  24.489  11.968  0.00  0.00            
ATOM   1847  CA  LEU X 119      12.902  22.370  12.239  0.00  0.00            
ATOM   1848  HA  LEU X 119      12.906  21.464  11.634  0.00  0.00            
ATOM   1849  CB  LEU X 119      14.075  22.240  13.236  0.00  0.00            
ATOM   1850  HB2 LEU X 119      14.898  21.872  12.623  0.00  0.00            
ATOM   1851  HB3 LEU X 119      14.248  23.253  13.602  0.00  0.00            
ATOM   1852  CG  LEU X 119      13.777  21.361  14.411  0.00  0.00            
ATOM   1853  HG  LEU X 119      12.837  21.581  14.916  0.00  0.00            
ATOM   1854  CD1 LEU X 119      13.679  19.886  13.987  0.00  0.00            
ATOM   1855 HD11 LEU X 119      14.678  19.573  13.685  0.00  0.00            
ATOM   1856 HD12 LEU X 119      13.449  19.281  14.863  0.00  0.00            
ATOM   1857 HD13 LEU X 119      12.956  19.684  13.196  0.00  0.00            
ATOM   1858  CD2 LEU X 119      14.898  21.652  15.481  0.00  0.00            
ATOM   1859 HD21 LEU X 119      15.020  22.719  15.671  0.00  0.00            
ATOM   1860 HD22 LEU X 119      14.634  21.155  16.415  0.00  0.00            
ATOM   1861 HD23 LEU X 119      15.807  21.182  15.107  0.00  0.00            
ATOM   1862  C   LEU X 119      11.574  22.366  12.964  0.00  0.00            
ATOM   1863  O   LEU X 119      11.278  23.216  13.700  0.00  0.00            
ATOM   1864  N   THR X 120      10.662  21.471  12.709  0.00  0.00            
ATOM   1865  H   THR X 120      11.018  20.691  12.176  0.00  0.00            
ATOM   1866  CA  THR X 120       9.218  21.457  13.189  0.00  0.00            
ATOM   1867  HA  THR X 120       8.937  22.425  13.603  0.00  0.00            
ATOM   1868  CB  THR X 120       8.313  21.175  11.923  0.00  0.00            
ATOM   1869  HB  THR X 120       8.606  20.349  11.276  0.00  0.00            
ATOM   1870  CG2 THR X 120       6.813  21.051  12.306  0.00  0.00            
ATOM   1871 HG21 THR X 120       6.575  21.811  13.050  0.00  0.00            
ATOM   1872 HG22 THR X 120       6.074  21.338  11.558  0.00  0.00            
ATOM   1873 HG23 THR X 120       6.520  20.082  12.712  0.00  0.00            
ATOM   1874  OG1 THR X 120       8.506  22.360  11.279  0.00  0.00            
ATOM   1875  HG1 THR X 120       9.443  22.426  11.080  0.00  0.00            
ATOM   1876  C   THR X 120       9.104  20.344  14.276  0.00  0.00            
ATOM   1877  O   THR X 120       9.443  19.201  14.002  0.00  0.00            
ATOM   1878  N   LEU X 121       8.532  20.643  15.453  0.00  0.00            
ATOM   1879  H   LEU X 121       8.207  21.588  15.598  0.00  0.00            
ATOM   1880  CA  LEU X 121       8.195  19.550  16.497  0.00  0.00            
ATOM   1881  HA  LEU X 121       8.650  18.599  16.218  0.00  0.00            
ATOM   1882  CB  LEU X 121       8.892  19.862  17.816  0.00  0.00            
ATOM   1883  HB2 LEU X 121       8.371  20.705  18.270  0.00  0.00            
ATOM   1884  HB3 LEU X 121       8.676  18.998  18.444  0.00  0.00            
ATOM   1885  CG  LEU X 121      10.342  20.339  17.686  0.00  0.00            
ATOM   1886  HG  LEU X 121      10.454  21.326  17.236  0.00  0.00            
ATOM   1887  CD1 LEU X 121      10.835  20.368  19.074  0.00  0.00            
ATOM   1888 HD11 LEU X 121      10.702  19.409  19.573  0.00  0.00            
ATOM   1889 HD12 LEU X 121      11.911  20.521  19.164  0.00  0.00            
ATOM   1890 HD13 LEU X 121      10.333  21.173  19.610  0.00  0.00            
ATOM   1891  CD2 LEU X 121      11.186  19.351  16.962  0.00  0.00            
ATOM   1892 HD21 LEU X 121      12.159  19.773  16.711  0.00  0.00            
ATOM   1893 HD22 LEU X 121      11.367  18.439  17.531  0.00  0.00            
ATOM   1894 HD23 LEU X 121      10.728  18.945  16.060  0.00  0.00            
ATOM   1895  C   LEU X 121       6.731  19.342  16.586  0.00  0.00            
ATOM   1896  O   LEU X 121       6.016  20.363  16.672  0.00  0.00            
ATOM   1897  N   ILE X 122       6.194  18.076  16.543  0.00  0.00            
ATOM   1898  H   ILE X 122       6.832  17.401  16.146  0.00  0.00            
ATOM   1899  CA  ILE X 122       4.748  17.745  16.819  0.00  0.00            
ATOM   1900  HA  ILE X 122       4.126  18.603  17.076  0.00  0.00            
ATOM   1901  CB  ILE X 122       4.196  16.963  15.575  0.00  0.00            
ATOM   1902  HB  ILE X 122       4.727  16.023  15.425  0.00  0.00            
ATOM   1903  CG2 ILE X 122       2.701  16.673  15.722  0.00  0.00            
ATOM   1904 HG21 ILE X 122       2.035  17.457  16.082  0.00  0.00            
ATOM   1905 HG22 ILE X 122       2.265  16.327  14.785  0.00  0.00            
ATOM   1906 HG23 ILE X 122       2.598  15.784  16.344  0.00  0.00            
ATOM   1907  CG1 ILE X 122       4.381  17.802  14.271  0.00  0.00            
ATOM   1908 HG12 ILE X 122       3.527  18.478  14.228  0.00  0.00            
ATOM   1909 HG13 ILE X 122       5.373  18.240  14.165  0.00  0.00            
ATOM   1910  CD1 ILE X 122       4.234  17.034  12.887  0.00  0.00            
ATOM   1911 HD11 ILE X 122       3.245  16.603  12.733  0.00  0.00            
ATOM   1912 HD12 ILE X 122       4.334  17.859  12.182  0.00  0.00            
ATOM   1913 HD13 ILE X 122       5.018  16.277  12.904  0.00  0.00            
ATOM   1914  C   ILE X 122       4.640  16.932  18.122  0.00  0.00            
ATOM   1915  O   ILE X 122       5.479  16.087  18.324  0.00  0.00            
ATOM   1916  N   THR X 123       3.672  17.310  18.937  0.00  0.00            
ATOM   1917  H   THR X 123       2.913  17.863  18.565  0.00  0.00            
ATOM   1918  CA  THR X 123       3.547  16.674  20.335  0.00  0.00            
ATOM   1919  HA  THR X 123       3.953  15.671  20.207  0.00  0.00            
ATOM   1920  CB  THR X 123       4.463  17.450  21.311  0.00  0.00            
ATOM   1921  HB  THR X 123       5.507  17.316  21.029  0.00  0.00            
ATOM   1922  CG2 THR X 123       4.135  18.869  21.587  0.00  0.00            
ATOM   1923 HG21 THR X 123       4.871  19.317  22.255  0.00  0.00            
ATOM   1924 HG22 THR X 123       4.137  19.378  20.624  0.00  0.00            
ATOM   1925 HG23 THR X 123       3.174  19.023  22.078  0.00  0.00            
ATOM   1926  OG1 THR X 123       4.359  16.892  22.540  0.00  0.00            
ATOM   1927  HG1 THR X 123       3.540  17.208  22.928  0.00  0.00            
ATOM   1928  C   THR X 123       2.112  16.609  20.798  0.00  0.00            
ATOM   1929  O   THR X 123       1.258  17.392  20.325  0.00  0.00            
ATOM   1930  N   CYS X 124       1.826  15.637  21.648  0.00  0.00            
ATOM   1931  H   CYS X 124       2.526  14.920  21.777  0.00  0.00            
ATOM   1932  CA  CYS X 124       0.735  15.635  22.579  0.00  0.00            
ATOM   1933  HA  CYS X 124      -0.231  15.849  22.123  0.00  0.00            
ATOM   1934  CB  CYS X 124       0.564  14.211  23.175  0.00  0.00            
ATOM   1935  HB2 CYS X 124      -0.189  14.159  23.961  0.00  0.00            
ATOM   1936  HB3 CYS X 124       0.292  13.512  22.384  0.00  0.00            
ATOM   1937  SG  CYS X 124       2.184  13.698  23.832  0.00  0.00            
ATOM   1938  HG  CYS X 124       2.045  14.418  24.948  0.00  0.00            
ATOM   1939  C   CYS X 124       0.969  16.663  23.672  0.00  0.00            
ATOM   1940  O   CYS X 124       2.125  17.055  24.008  0.00  0.00            
ATOM   1941  N   ASP X 125      -0.071  17.171  24.313  0.00  0.00            
ATOM   1942  H   ASP X 125      -0.944  16.838  23.929  0.00  0.00            
ATOM   1943  CA  ASP X 125      -0.177  18.105  25.475  0.00  0.00            
ATOM   1944  HA  ASP X 125       0.537  17.718  26.202  0.00  0.00            
ATOM   1945  CB  ASP X 125       0.198  19.567  25.118  0.00  0.00            
ATOM   1946  HB2 ASP X 125       0.879  19.479  24.272  0.00  0.00            
ATOM   1947  HB3 ASP X 125      -0.705  20.028  24.717  0.00  0.00            
ATOM   1948  CG  ASP X 125       0.886  20.298  26.253  0.00  0.00            
ATOM   1949  OD1 ASP X 125       0.664  19.968  27.428  0.00  0.00            
ATOM   1950  OD2 ASP X 125       1.738  21.248  26.078  0.00  0.00            
ATOM   1951  C   ASP X 125      -1.581  17.978  26.153  0.00  0.00            
ATOM   1952  O   ASP X 125      -2.481  17.266  25.618  0.00  0.00            
ATOM   1953  N   ASP X 126      -1.772  18.612  27.318  0.00  0.00            
ATOM   1954  H   ASP X 126      -0.994  19.101  27.738  0.00  0.00            
ATOM   1955  CA  ASP X 126      -2.995  18.792  28.066  0.00  0.00            
ATOM   1956  HA  ASP X 126      -2.710  19.393  28.930  0.00  0.00            
ATOM   1957  CB  ASP X 126      -3.968  19.628  27.232  0.00  0.00            
ATOM   1958  HB2 ASP X 126      -4.043  19.168  26.247  0.00  0.00            
ATOM   1959  HB3 ASP X 126      -4.888  19.444  27.787  0.00  0.00            
ATOM   1960  CG  ASP X 126      -3.777  21.143  27.224  0.00  0.00            
ATOM   1961  OD1 ASP X 126      -4.306  21.811  26.370  0.00  0.00            
ATOM   1962  OD2 ASP X 126      -3.195  21.701  28.236  0.00  0.00            
ATOM   1963  C   ASP X 126      -3.428  17.416  28.590  0.00  0.00            
ATOM   1964  O   ASP X 126      -4.577  16.979  28.432  0.00  0.00            
ATOM   1965  N   LEU X 127      -2.484  16.723  29.269  0.00  0.00            
ATOM   1966  H   LEU X 127      -1.533  17.064  29.246  0.00  0.00            
ATOM   1967  CA  LEU X 127      -2.842  15.537  29.958  0.00  0.00            
ATOM   1968  HA  LEU X 127      -3.395  14.939  29.234  0.00  0.00            
ATOM   1969  CB  LEU X 127      -1.672  14.623  30.453  0.00  0.00            
ATOM   1970  HB2 LEU X 127      -0.990  14.421  29.628  0.00  0.00            
ATOM   1971  HB3 LEU X 127      -1.114  15.202  31.190  0.00  0.00            
ATOM   1972  CG  LEU X 127      -2.091  13.333  31.191  0.00  0.00            
ATOM   1973  HG  LEU X 127      -2.739  13.563  32.037  0.00  0.00            
ATOM   1974  CD1 LEU X 127      -2.865  12.380  30.358  0.00  0.00            
ATOM   1975 HD11 LEU X 127      -3.865  12.795  30.230  0.00  0.00            
ATOM   1976 HD12 LEU X 127      -2.350  12.224  29.410  0.00  0.00            
ATOM   1977 HD13 LEU X 127      -2.975  11.428  30.878  0.00  0.00            
ATOM   1978  CD2 LEU X 127      -0.853  12.689  31.769  0.00  0.00            
ATOM   1979 HD21 LEU X 127       0.012  12.630  31.108  0.00  0.00            
ATOM   1980 HD22 LEU X 127      -0.665  13.235  32.693  0.00  0.00            
ATOM   1981 HD23 LEU X 127      -1.079  11.678  32.110  0.00  0.00            
ATOM   1982  C   LEU X 127      -3.900  15.721  31.074  0.00  0.00            
ATOM   1983  O   LEU X 127      -3.495  16.474  31.984  0.00  0.00            
ATOM   1984  N   ASN X 128      -5.017  14.995  31.070  0.00  0.00            
ATOM   1985  H   ASN X 128      -5.319  14.489  30.250  0.00  0.00            
ATOM   1986  CA  ASN X 128      -5.879  14.836  32.250  0.00  0.00            
ATOM   1987  HA  ASN X 128      -5.650  15.635  32.955  0.00  0.00            
ATOM   1988  CB  ASN X 128      -7.314  14.827  31.649  0.00  0.00            
ATOM   1989  HB2 ASN X 128      -7.607  15.843  31.387  0.00  0.00            
ATOM   1990  HB3 ASN X 128      -7.399  14.146  30.802  0.00  0.00            
ATOM   1991  CG  ASN X 128      -8.337  14.420  32.742  0.00  0.00            
ATOM   1992  OD1 ASN X 128      -8.028  14.261  33.955  0.00  0.00            
ATOM   1993  ND2 ASN X 128      -9.598  14.442  32.408  0.00  0.00            
ATOM   1994 HD21 ASN X 128     -10.276  14.147  33.095  0.00  0.00            
ATOM   1995 HD22 ASN X 128      -9.673  14.462  31.401  0.00  0.00            
ATOM   1996  C   ASN X 128      -5.492  13.483  32.989  0.00  0.00            
ATOM   1997  O   ASN X 128      -5.769  12.423  32.406  0.00  0.00            
ATOM   1998  N   ARG X 129      -4.917  13.510  34.205  0.00  0.00            
ATOM   1999  H   ARG X 129      -4.695  14.411  34.603  0.00  0.00            
ATOM   2000  CA  ARG X 129      -4.578  12.294  35.002  0.00  0.00            
ATOM   2001  HA  ARG X 129      -3.941  11.638  34.409  0.00  0.00            
ATOM   2002  CB  ARG X 129      -3.738  12.767  36.221  0.00  0.00            
ATOM   2003  HB2 ARG X 129      -4.318  13.426  36.867  0.00  0.00            
ATOM   2004  HB3 ARG X 129      -3.443  11.880  36.782  0.00  0.00            
ATOM   2005  CG  ARG X 129      -2.526  13.508  35.711  0.00  0.00            
ATOM   2006  HG2 ARG X 129      -2.173  12.965  34.834  0.00  0.00            
ATOM   2007  HG3 ARG X 129      -2.918  14.408  35.238  0.00  0.00            
ATOM   2008  CD  ARG X 129      -1.371  13.838  36.719  0.00  0.00            
ATOM   2009  HD2 ARG X 129      -1.695  14.613  37.412  0.00  0.00            
ATOM   2010  HD3 ARG X 129      -1.110  12.924  37.252  0.00  0.00            
ATOM   2011  NE  ARG X 129      -0.159  14.284  36.007  0.00  0.00            
ATOM   2012  HE  ARG X 129       0.359  13.605  35.467  0.00  0.00            
ATOM   2013  CZ  ARG X 129       0.390  15.496  35.949  0.00  0.00            
ATOM   2014  NH1 ARG X 129       1.586  15.711  35.515  0.00  0.00            
ATOM   2015 HH11 ARG X 129       2.252  14.952  35.477  0.00  0.00            
ATOM   2016 HH12 ARG X 129       1.911  16.642  35.298  0.00  0.00            
ATOM   2017  NH2 ARG X 129      -0.303  16.526  36.304  0.00  0.00            
ATOM   2018 HH21 ARG X 129      -1.158  16.443  36.835  0.00  0.00            
ATOM   2019 HH22 ARG X 129       0.058  17.451  36.116  0.00  0.00            
ATOM   2020  C   ARG X 129      -5.747  11.377  35.451  0.00  0.00            
ATOM   2021  O   ARG X 129      -5.503  10.265  35.887  0.00  0.00            
ATOM   2022  N   GLU X 130      -7.015  11.865  35.379  0.00  0.00            
ATOM   2023  H   GLU X 130      -7.155  12.788  34.993  0.00  0.00            
ATOM   2024  CA  GLU X 130      -8.314  11.217  35.809  0.00  0.00            
ATOM   2025  HA  GLU X 130      -8.228  10.454  36.583  0.00  0.00            
ATOM   2026  CB  GLU X 130      -9.314  12.209  36.283  0.00  0.00            
ATOM   2027  HB2 GLU X 130      -9.943  12.657  35.513  0.00  0.00            
ATOM   2028  HB3 GLU X 130     -10.026  11.609  36.850  0.00  0.00            
ATOM   2029  CG  GLU X 130      -8.726  13.340  37.167  0.00  0.00            
ATOM   2030  HG2 GLU X 130      -8.259  14.149  36.605  0.00  0.00            
ATOM   2031  HG3 GLU X 130      -9.526  13.957  37.576  0.00  0.00            
ATOM   2032  CD  GLU X 130      -7.792  12.922  38.328  0.00  0.00            
ATOM   2033  OE1 GLU X 130      -6.911  13.658  38.715  0.00  0.00            
ATOM   2034  OE2 GLU X 130      -8.043  11.878  39.023  0.00  0.00            
ATOM   2035  C   GLU X 130      -8.969  10.489  34.647  0.00  0.00            
ATOM   2036  O   GLU X 130      -9.842   9.714  34.835  0.00  0.00            
ATOM   2037  N   THR X 131      -8.462  10.692  33.426  0.00  0.00            
ATOM   2038  H   THR X 131      -7.656  11.289  33.301  0.00  0.00            
ATOM   2039  CA  THR X 131      -8.872   9.955  32.207  0.00  0.00            
ATOM   2040  HA  THR X 131      -9.536   9.161  32.547  0.00  0.00            
ATOM   2041  CB  THR X 131      -9.755  10.901  31.201  0.00  0.00            
ATOM   2042  HB  THR X 131      -9.943  10.302  30.310  0.00  0.00            
ATOM   2043  CG2 THR X 131     -11.056  11.383  31.846  0.00  0.00            
ATOM   2044 HG21 THR X 131     -11.694  10.499  31.874  0.00  0.00            
ATOM   2045 HG22 THR X 131     -10.785  11.872  32.781  0.00  0.00            
ATOM   2046 HG23 THR X 131     -11.549  12.188  31.301  0.00  0.00            
ATOM   2047  OG1 THR X 131      -8.927  11.939  30.776  0.00  0.00            
ATOM   2048  HG1 THR X 131      -9.598  12.535  30.436  0.00  0.00            
ATOM   2049  C   THR X 131      -7.722   9.258  31.434  0.00  0.00            
ATOM   2050  O   THR X 131      -7.983   8.333  30.692  0.00  0.00            
ATOM   2051  N   GLY X 132      -6.490   9.724  31.472  0.00  0.00            
ATOM   2052  H   GLY X 132      -6.436  10.534  32.072  0.00  0.00            
ATOM   2053  CA  GLY X 132      -5.466   9.343  30.512  0.00  0.00            
ATOM   2054  HA2 GLY X 132      -4.488   9.706  30.829  0.00  0.00            
ATOM   2055  HA3 GLY X 132      -5.433   8.258  30.422  0.00  0.00            
ATOM   2056  C   GLY X 132      -5.648   9.919  29.116  0.00  0.00            
ATOM   2057  O   GLY X 132      -5.074   9.348  28.200  0.00  0.00            
ATOM   2058  N   VAL X 133      -6.360  11.032  28.962  0.00  0.00            
ATOM   2059  H   VAL X 133      -6.596  11.596  29.766  0.00  0.00            
ATOM   2060  CA  VAL X 133      -6.490  11.653  27.665  0.00  0.00            
ATOM   2061  HA  VAL X 133      -6.413  10.908  26.873  0.00  0.00            
ATOM   2062  CB  VAL X 133      -7.878  12.266  27.444  0.00  0.00            
ATOM   2063  HB  VAL X 133      -7.999  13.006  28.235  0.00  0.00            
ATOM   2064  CG1 VAL X 133      -8.017  12.939  26.095  0.00  0.00            
ATOM   2065 HG11 VAL X 133      -7.442  13.865  26.096  0.00  0.00            
ATOM   2066 HG12 VAL X 133      -7.597  12.314  25.307  0.00  0.00            
ATOM   2067 HG13 VAL X 133      -9.072  13.102  25.875  0.00  0.00            
ATOM   2068  CG2 VAL X 133      -9.014  11.224  27.556  0.00  0.00            
ATOM   2069 HG21 VAL X 133      -9.946  11.789  27.542  0.00  0.00            
ATOM   2070 HG22 VAL X 133      -8.931  10.449  26.794  0.00  0.00            
ATOM   2071 HG23 VAL X 133      -8.978  10.660  28.488  0.00  0.00            
ATOM   2072  C   VAL X 133      -5.496  12.831  27.530  0.00  0.00            
ATOM   2073  O   VAL X 133      -5.518  13.897  28.277  0.00  0.00            
ATOM   2074  N   TRP X 134      -4.902  12.886  26.319  0.00  0.00            
ATOM   2075  H   TRP X 134      -5.063  12.123  25.676  0.00  0.00            
ATOM   2076  CA  TRP X 134      -4.161  14.087  25.845  0.00  0.00            
ATOM   2077  HA  TRP X 134      -3.628  14.621  26.632  0.00  0.00            
ATOM   2078  CB  TRP X 134      -2.926  13.589  24.996  0.00  0.00            
ATOM   2079  HB2 TRP X 134      -3.190  13.136  24.040  0.00  0.00            
ATOM   2080  HB3 TRP X 134      -2.245  14.418  24.801  0.00  0.00            
ATOM   2081  CG  TRP X 134      -2.033  12.606  25.680  0.00  0.00            
ATOM   2082  CD1 TRP X 134      -2.155  11.270  25.507  0.00  0.00            
ATOM   2083  HD1 TRP X 134      -2.881  10.773  24.881  0.00  0.00            
ATOM   2084  NE1 TRP X 134      -1.120  10.708  26.318  0.00  0.00            
ATOM   2085  HE1 TRP X 134      -0.889   9.726  26.277  0.00  0.00            
ATOM   2086  CE2 TRP X 134      -0.388  11.654  27.040  0.00  0.00            
ATOM   2087  CZ2 TRP X 134       0.727  11.582  27.919  0.00  0.00            
ATOM   2088  HZ2 TRP X 134       1.060  10.612  28.259  0.00  0.00            
ATOM   2089  CH2 TRP X 134       1.287  12.742  28.439  0.00  0.00            
ATOM   2090  HH2 TRP X 134       2.139  12.680  29.099  0.00  0.00            
ATOM   2091  CZ3 TRP X 134       0.949  13.986  27.806  0.00  0.00            
ATOM   2092  HZ3 TRP X 134       1.491  14.893  28.029  0.00  0.00            
ATOM   2093  CE3 TRP X 134      -0.172  14.033  26.936  0.00  0.00            
ATOM   2094  HE3 TRP X 134      -0.459  14.956  26.453  0.00  0.00            
ATOM   2095  CD2 TRP X 134      -0.915  12.882  26.621  0.00  0.00            
ATOM   2096  C   TRP X 134      -5.032  15.080  25.041  0.00  0.00            
ATOM   2097  O   TRP X 134      -5.259  14.871  23.876  0.00  0.00            
ATOM   2098  N   GLU X 135      -5.631  16.058  25.705  0.00  0.00            
ATOM   2099  H   GLU X 135      -5.513  16.057  26.708  0.00  0.00            
ATOM   2100  CA  GLU X 135      -6.750  16.937  25.253  0.00  0.00            
ATOM   2101  HA  GLU X 135      -7.410  16.326  24.638  0.00  0.00            
ATOM   2102  CB  GLU X 135      -7.494  17.661  26.400  0.00  0.00            
ATOM   2103  HB2 GLU X 135      -6.855  18.401  26.881  0.00  0.00            
ATOM   2104  HB3 GLU X 135      -8.328  18.216  25.968  0.00  0.00            
ATOM   2105  CG  GLU X 135      -7.965  16.672  27.463  0.00  0.00            
ATOM   2106  HG2 GLU X 135      -8.297  15.792  26.913  0.00  0.00            
ATOM   2107  HG3 GLU X 135      -7.116  16.505  28.126  0.00  0.00            
ATOM   2108  CD  GLU X 135      -9.134  17.309  28.238  0.00  0.00            
ATOM   2109  OE1 GLU X 135      -8.974  18.474  28.657  0.00  0.00            
ATOM   2110  OE2 GLU X 135     -10.163  16.634  28.527  0.00  0.00            
ATOM   2111  C   GLU X 135      -6.262  17.926  24.123  0.00  0.00            
ATOM   2112  O   GLU X 135      -7.104  18.307  23.301  0.00  0.00            
ATOM   2113  N   THR X 136      -4.962  18.330  24.069  0.00  0.00            
ATOM   2114  H   THR X 136      -4.274  17.935  24.695  0.00  0.00            
ATOM   2115  CA  THR X 136      -4.410  19.218  22.991  0.00  0.00            
ATOM   2116  HA  THR X 136      -5.195  19.429  22.265  0.00  0.00            
ATOM   2117  CB  THR X 136      -3.927  20.502  23.577  0.00  0.00            
ATOM   2118  HB  THR X 136      -3.317  20.306  24.459  0.00  0.00            
ATOM   2119  CG2 THR X 136      -3.050  21.244  22.520  0.00  0.00            
ATOM   2120 HG21 THR X 136      -2.126  20.694  22.338  0.00  0.00            
ATOM   2121 HG22 THR X 136      -3.566  21.268  21.560  0.00  0.00            
ATOM   2122 HG23 THR X 136      -2.965  22.246  22.942  0.00  0.00            
ATOM   2123  OG1 THR X 136      -5.002  21.372  23.979  0.00  0.00            
ATOM   2124  HG1 THR X 136      -4.899  21.568  24.913  0.00  0.00            
ATOM   2125  C   THR X 136      -3.344  18.452  22.181  0.00  0.00            
ATOM   2126  O   THR X 136      -2.491  17.705  22.738  0.00  0.00            
ATOM   2127  N   ARG X 137      -3.202  18.677  20.842  0.00  0.00            
ATOM   2128  H   ARG X 137      -3.909  19.275  20.440  0.00  0.00            
ATOM   2129  CA  ARG X 137      -1.903  18.428  20.052  0.00  0.00            
ATOM   2130  HA  ARG X 137      -1.163  17.968  20.706  0.00  0.00            
ATOM   2131  CB  ARG X 137      -2.209  17.517  18.900  0.00  0.00            
ATOM   2132  HB2 ARG X 137      -2.598  16.589  19.319  0.00  0.00            
ATOM   2133  HB3 ARG X 137      -3.012  18.026  18.368  0.00  0.00            
ATOM   2134  CG  ARG X 137      -1.127  17.036  17.985  0.00  0.00            
ATOM   2135  HG2 ARG X 137      -0.596  17.875  17.536  0.00  0.00            
ATOM   2136  HG3 ARG X 137      -0.371  16.462  18.520  0.00  0.00            
ATOM   2137  CD  ARG X 137      -1.686  16.213  16.867  0.00  0.00            
ATOM   2138  HD2 ARG X 137      -2.602  16.646  16.463  0.00  0.00            
ATOM   2139  HD3 ARG X 137      -0.983  16.196  16.034  0.00  0.00            
ATOM   2140  NE  ARG X 137      -1.960  14.784  17.249  0.00  0.00            
ATOM   2141  HE  ARG X 137      -2.102  14.641  18.239  0.00  0.00            
ATOM   2142  CZ  ARG X 137      -1.899  13.703  16.472  0.00  0.00            
ATOM   2143  NH1 ARG X 137      -1.658  13.832  15.190  0.00  0.00            
ATOM   2144 HH11 ARG X 137      -1.510  14.727  14.747  0.00  0.00            
ATOM   2145 HH12 ARG X 137      -1.592  13.013  14.602  0.00  0.00            
ATOM   2146  NH2 ARG X 137      -1.991  12.499  16.948  0.00  0.00            
ATOM   2147 HH21 ARG X 137      -1.993  12.472  17.958  0.00  0.00            
ATOM   2148 HH22 ARG X 137      -1.958  11.659  16.390  0.00  0.00            
ATOM   2149  C   ARG X 137      -1.277  19.715  19.623  0.00  0.00            
ATOM   2150  O   ARG X 137      -2.013  20.694  19.495  0.00  0.00            
ATOM   2151  N   LYS X 138       0.029  19.690  19.481  0.00  0.00            
ATOM   2152  H   LYS X 138       0.533  18.821  19.590  0.00  0.00            
ATOM   2153  CA  LYS X 138       0.708  20.914  19.112  0.00  0.00            
ATOM   2154  HA  LYS X 138       0.007  21.670  18.756  0.00  0.00            
ATOM   2155  CB  LYS X 138       1.457  21.453  20.329  0.00  0.00            
ATOM   2156  HB2 LYS X 138       2.092  20.773  20.898  0.00  0.00            
ATOM   2157  HB3 LYS X 138       1.989  22.337  19.978  0.00  0.00            
ATOM   2158  CG  LYS X 138       0.573  22.008  21.426  0.00  0.00            
ATOM   2159  HG2 LYS X 138      -0.100  22.757  21.008  0.00  0.00            
ATOM   2160  HG3 LYS X 138      -0.045  21.218  21.851  0.00  0.00            
ATOM   2161  CD  LYS X 138       1.424  22.700  22.543  0.00  0.00            
ATOM   2162  HD2 LYS X 138       2.110  21.989  23.003  0.00  0.00            
ATOM   2163  HD3 LYS X 138       1.933  23.612  22.231  0.00  0.00            
ATOM   2164  CE  LYS X 138       0.419  23.237  23.615  0.00  0.00            
ATOM   2165  HE2 LYS X 138      -0.172  24.067  23.229  0.00  0.00            
ATOM   2166  HE3 LYS X 138      -0.226  22.415  23.924  0.00  0.00            
ATOM   2167  NZ  LYS X 138       1.142  23.657  24.826  0.00  0.00            
ATOM   2168  HZ1 LYS X 138       0.489  23.940  25.542  0.00  0.00            
ATOM   2169  HZ2 LYS X 138       1.714  22.944  25.257  0.00  0.00            
ATOM   2170  HZ3 LYS X 138       1.720  24.442  24.562  0.00  0.00            
ATOM   2171  C   LYS X 138       1.656  20.673  17.955  0.00  0.00            
ATOM   2172  O   LYS X 138       2.240  19.611  17.741  0.00  0.00            
ATOM   2173  N   ILE X 139       1.948  21.737  17.197  0.00  0.00            
ATOM   2174  H   ILE X 139       1.346  22.533  17.351  0.00  0.00            
ATOM   2175  CA  ILE X 139       3.083  21.877  16.295  0.00  0.00            
ATOM   2176  HA  ILE X 139       3.618  20.935  16.416  0.00  0.00            
ATOM   2177  CB  ILE X 139       2.649  22.026  14.809  0.00  0.00            
ATOM   2178  HB  ILE X 139       2.158  22.991  14.678  0.00  0.00            
ATOM   2179  CG2 ILE X 139       4.006  22.135  14.085  0.00  0.00            
ATOM   2180 HG21 ILE X 139       4.626  21.307  14.428  0.00  0.00            
ATOM   2181 HG22 ILE X 139       3.824  22.151  13.010  0.00  0.00            
ATOM   2182 HG23 ILE X 139       4.518  23.083  14.248  0.00  0.00            
ATOM   2183  CG1 ILE X 139       1.688  20.913  14.336  0.00  0.00            
ATOM   2184 HG12 ILE X 139       2.005  20.675  13.321  0.00  0.00            
ATOM   2185 HG13 ILE X 139       1.739  19.997  14.925  0.00  0.00            
ATOM   2186  CD1 ILE X 139       0.278  21.489  14.318  0.00  0.00            
ATOM   2187 HD11 ILE X 139      -0.457  20.765  13.967  0.00  0.00            
ATOM   2188 HD12 ILE X 139      -0.040  21.641  15.350  0.00  0.00            
ATOM   2189 HD13 ILE X 139       0.170  22.460  13.835  0.00  0.00            
ATOM   2190  C   ILE X 139       3.923  23.065  16.863  0.00  0.00            
ATOM   2191  O   ILE X 139       3.443  24.090  17.355  0.00  0.00            
ATOM   2192  N   PHE X 140       5.186  22.966  16.825  0.00  0.00            
ATOM   2193  H   PHE X 140       5.566  22.159  16.351  0.00  0.00            
ATOM   2194  CA  PHE X 140       6.124  24.002  17.087  0.00  0.00            
ATOM   2195  HA  PHE X 140       5.542  24.873  17.388  0.00  0.00            
ATOM   2196  CB  PHE X 140       7.060  23.537  18.230  0.00  0.00            
ATOM   2197  HB2 PHE X 140       7.471  22.533  18.126  0.00  0.00            
ATOM   2198  HB3 PHE X 140       7.868  24.255  18.088  0.00  0.00            
ATOM   2199  CG  PHE X 140       6.381  23.625  19.578  0.00  0.00            
ATOM   2200  CD1 PHE X 140       6.654  24.610  20.560  0.00  0.00            
ATOM   2201  HD1 PHE X 140       7.348  25.424  20.410  0.00  0.00            
ATOM   2202  CE1 PHE X 140       5.969  24.613  21.767  0.00  0.00            
ATOM   2203  HE1 PHE X 140       6.143  25.378  22.510  0.00  0.00            
ATOM   2204  CZ  PHE X 140       5.088  23.576  22.065  0.00  0.00            
ATOM   2205  HZ  PHE X 140       4.471  23.606  22.950  0.00  0.00            
ATOM   2206  CE2 PHE X 140       4.742  22.611  21.133  0.00  0.00            
ATOM   2207  HE2 PHE X 140       3.990  21.878  21.387  0.00  0.00            
ATOM   2208  CD2 PHE X 140       5.431  22.655  19.869  0.00  0.00            
ATOM   2209  HD2 PHE X 140       5.149  21.940  19.109  0.00  0.00            
ATOM   2210  C   PHE X 140       7.034  24.087  15.863  0.00  0.00            
ATOM   2211  O   PHE X 140       7.380  23.101  15.281  0.00  0.00            
ATOM   2212  N   VAL X 141       7.510  25.268  15.484  0.00  0.00            
ATOM   2213  H   VAL X 141       7.034  25.967  16.035  0.00  0.00            
ATOM   2214  CA  VAL X 141       8.486  25.587  14.416  0.00  0.00            
ATOM   2215  HA  VAL X 141       8.875  24.645  14.028  0.00  0.00            
ATOM   2216  CB  VAL X 141       7.742  26.267  13.209  0.00  0.00            
ATOM   2217  HB  VAL X 141       7.392  27.206  13.637  0.00  0.00            
ATOM   2218  CG1 VAL X 141       8.707  26.648  12.108  0.00  0.00            
ATOM   2219 HG11 VAL X 141       9.139  25.708  11.765  0.00  0.00            
ATOM   2220 HG12 VAL X 141       8.181  27.205  11.333  0.00  0.00            
ATOM   2221 HG13 VAL X 141       9.510  27.259  12.520  0.00  0.00            
ATOM   2222  CG2 VAL X 141       6.503  25.525  12.635  0.00  0.00            
ATOM   2223 HG21 VAL X 141       6.029  25.974  11.763  0.00  0.00            
ATOM   2224 HG22 VAL X 141       6.819  24.518  12.364  0.00  0.00            
ATOM   2225 HG23 VAL X 141       5.698  25.295  13.334  0.00  0.00            
ATOM   2226  C   VAL X 141       9.674  26.385  15.012  0.00  0.00            
ATOM   2227  O   VAL X 141       9.435  27.512  15.498  0.00  0.00            
ATOM   2228  N   ALA X 142      10.873  25.962  14.558  0.00  0.00            
ATOM   2229  H   ALA X 142      10.901  25.171  13.930  0.00  0.00            
ATOM   2230  CA  ALA X 142      12.167  26.554  14.958  0.00  0.00            
ATOM   2231  HA  ALA X 142      12.039  27.526  15.434  0.00  0.00            
ATOM   2232  CB  ALA X 142      12.890  25.644  15.977  0.00  0.00            
ATOM   2233  HB1 ALA X 142      12.380  25.727  16.937  0.00  0.00            
ATOM   2234  HB2 ALA X 142      12.892  24.601  15.662  0.00  0.00            
ATOM   2235  HB3 ALA X 142      13.891  26.028  16.175  0.00  0.00            
ATOM   2236  C   ALA X 142      13.028  26.886  13.743  0.00  0.00            
ATOM   2237  O   ALA X 142      13.046  26.097  12.802  0.00  0.00            
ATOM   2238  N   THR X 143      13.873  27.929  13.781  0.00  0.00            
ATOM   2239  H   THR X 143      13.850  28.599  14.536  0.00  0.00            
ATOM   2240  CA  THR X 143      14.661  28.454  12.596  0.00  0.00            
ATOM   2241  HA  THR X 143      14.604  27.754  11.763  0.00  0.00            
ATOM   2242  CB  THR X 143      14.118  29.809  12.144  0.00  0.00            
ATOM   2243  HB  THR X 143      14.219  30.459  13.013  0.00  0.00            
ATOM   2244  CG2 THR X 143      14.924  30.425  10.931  0.00  0.00            
ATOM   2245 HG21 THR X 143      15.987  30.190  10.968  0.00  0.00            
ATOM   2246 HG22 THR X 143      14.660  30.036   9.948  0.00  0.00            
ATOM   2247 HG23 THR X 143      14.705  31.482  11.083  0.00  0.00            
ATOM   2248  OG1 THR X 143      12.785  29.669  11.661  0.00  0.00            
ATOM   2249  HG1 THR X 143      12.334  29.479  12.487  0.00  0.00            
ATOM   2250  C   THR X 143      16.138  28.546  12.938  0.00  0.00            
ATOM   2251  O   THR X 143      16.515  29.020  14.012  0.00  0.00            
ATOM   2252  N   GLU X 144      16.991  28.073  12.061  0.00  0.00            
ATOM   2253  H   GLU X 144      16.572  27.916  11.155  0.00  0.00            
ATOM   2254  CA  GLU X 144      18.508  28.018  12.197  0.00  0.00            
ATOM   2255  HA  GLU X 144      18.801  27.412  13.055  0.00  0.00            
ATOM   2256  CB  GLU X 144      19.086  27.358  10.978  0.00  0.00            
ATOM   2257  HB2 GLU X 144      18.592  26.389  11.038  0.00  0.00            
ATOM   2258  HB3 GLU X 144      18.721  27.989  10.168  0.00  0.00            
ATOM   2259  CG  GLU X 144      20.653  27.075  10.990  0.00  0.00            
ATOM   2260  HG2 GLU X 144      21.269  27.917  10.676  0.00  0.00            
ATOM   2261  HG3 GLU X 144      20.852  26.753  12.012  0.00  0.00            
ATOM   2262  CD  GLU X 144      20.966  25.902  10.055  0.00  0.00            
ATOM   2263  OE1 GLU X 144      21.453  24.805  10.475  0.00  0.00            
ATOM   2264  OE2 GLU X 144      20.766  26.047   8.863  0.00  0.00            
ATOM   2265  C   GLU X 144      19.208  29.398  12.462  0.00  0.00            
ATOM   2266  O   GLU X 144      18.764  30.395  11.893  0.00  0.00            
ATOM   2267  N   VAL X 145      20.191  29.489  13.345  0.00  0.00            
ATOM   2268  H   VAL X 145      20.497  28.646  13.811  0.00  0.00            
ATOM   2269  CA  VAL X 145      20.685  30.788  13.899  0.00  0.00            
ATOM   2270  HA  VAL X 145      19.891  31.471  14.201  0.00  0.00            
ATOM   2271  CB  VAL X 145      21.613  30.557  15.192  0.00  0.00            
ATOM   2272  HB  VAL X 145      22.540  30.064  14.898  0.00  0.00            
ATOM   2273  CG1 VAL X 145      21.985  31.930  15.722  0.00  0.00            
ATOM   2274 HG11 VAL X 145      21.098  32.467  16.055  0.00  0.00            
ATOM   2275 HG12 VAL X 145      22.675  31.670  16.526  0.00  0.00            
ATOM   2276 HG13 VAL X 145      22.409  32.519  14.909  0.00  0.00            
ATOM   2277  CG2 VAL X 145      20.912  29.686  16.240  0.00  0.00            
ATOM   2278 HG21 VAL X 145      21.606  29.668  17.081  0.00  0.00            
ATOM   2279 HG22 VAL X 145      19.996  30.157  16.597  0.00  0.00            
ATOM   2280 HG23 VAL X 145      20.728  28.644  15.982  0.00  0.00            
ATOM   2281  C   VAL X 145      21.487  31.519  12.824  0.00  0.00            
ATOM   2282  O   VAL X 145      22.395  30.930  12.231  0.00  0.00            
ATOM   2283  OXT VAL X 145      21.160  32.708  12.649  0.00  0.00            
ATOM   2284  N   AE2 X 146      21.143  21.032   3.929  0.00  0.00            
ATOM   2285  CA  AE2 X 146      21.971  22.118   4.568  0.00  0.00            
ATOM   2286  C   AE2 X 146      22.081  22.083   6.052  0.00  0.00            
ATOM   2287  C1  AE2 X 146      21.214  21.198   2.450  0.00  0.00            
ATOM   2288  C3  AE2 X 146      19.769  20.981   4.418  0.00  0.00            
ATOM   2289  C4  AE2 X 146      22.502  20.820   1.670  0.00  0.00            
ATOM   2290  C5  AE2 X 146      18.811  21.911   3.697  0.00  0.00            
ATOM   2291  N6  AE2 X 146      22.689  19.409   1.434  0.00  0.00            
ATOM   2292  N7  AE2 X 146      18.989  23.332   3.748  0.00  0.00            
ATOM   2293  N8  AE2 X 146      22.495  20.775   6.586  0.00  0.00            
ATOM   2294  C9  AE2 X 146      23.071  20.530   7.766  0.00  0.00            
ATOM   2295  C10 AE2 X 146      18.640  24.136   4.825  0.00  0.00            
ATOM   2296  C11 AE2 X 146      21.783  18.649   0.657  0.00  0.00            
ATOM   2297  O12 AE2 X 146      21.259  19.086  -0.347  0.00  0.00            
ATOM   2298  O13 AE2 X 146      23.441  21.443   8.454  0.00  0.00            
ATOM   2299  O14 AE2 X 146      18.370  23.633   5.903  0.00  0.00            
ATOM   2300  C15 AE2 X 146      23.343  19.106   8.215  0.00  0.00            
ATOM   2301  C17 AE2 X 146      18.545  25.638   4.577  0.00  0.00            
ATOM   2302  C18 AE2 X 146      21.640  17.166   1.031  0.00  0.00            
ATOM   2303  H1  AE2 X 146      22.959  22.698   6.281  0.00  0.00            
ATOM   2304  H2  AE2 X 146      22.413  18.658   8.586  0.00  0.00            
ATOM   2305  H3  AE2 X 146      23.454  18.578   7.260  0.00  0.00            
ATOM   2306  H4  AE2 X 146      22.965  19.013   2.324  0.00  0.00            
ATOM   2307  H5  AE2 X 146      19.240  23.820   2.896  0.00  0.00            
ATOM   2308  H6  AE2 X 146      22.080  19.951   6.168  0.00  0.00            
ATOM   2309  H7  AE2 X 146      22.964  22.015   4.114  0.00  0.00            
ATOM   2310  H8  AE2 X 146      21.715  23.151   4.303  0.00  0.00            
ATOM   2311  H9  AE2 X 146      20.984  22.206   2.084  0.00  0.00            
ATOM   2312  H10 AE2 X 146      21.160  22.359   6.580  0.00  0.00            
ATOM   2313  H11 AE2 X 146      19.349  19.992   4.199  0.00  0.00            
ATOM   2314  H12 AE2 X 146      23.371  21.143   2.255  0.00  0.00            
ATOM   2315  H13 AE2 X 146      18.723  21.737   2.617  0.00  0.00            
ATOM   2316  H14 AE2 X 146      20.392  20.619   2.012  0.00  0.00            
ATOM   2317  H15 AE2 X 146      17.528  25.836   4.217  0.00  0.00            
ATOM   2318  H16 AE2 X 146      19.632  21.127   5.496  0.00  0.00            
ATOM   2319  H17 AE2 X 146      22.617  21.329   0.705  0.00  0.00            
ATOM   2320  H18 AE2 X 146      17.796  21.761   4.085  0.00  0.00            
ATOM   2321  H19 AE2 X 146      19.204  25.995   3.777  0.00  0.00            
ATOM   2322  H20 AE2 X 146      21.576  17.116   2.125  0.00  0.00            
ATOM   2323  H21 AE2 X 146      22.536  16.651   0.664  0.00  0.00            
ATOM   2324  CA  CA  X 147      10.333  17.470   5.712  0.00  0.00            
END
